# Supplementary material for: Predicting biochemical recurrence of prostate cancer with artificial intelligence
Source: Commun Med (Lond). 2022 Jun 8;2:64. doi: 10.1038/s43856-022-00126-3 (PMC9177591; doi:10.1038/s43856-022-00126-3)
Supplement: Supplementary file 2 — Supplementary Data 1 [file 43856_2022_126_MOESM2_ESM.xlsx]

## Sheet: km_curve_a
	Event	Times	Risk_group
0	0	2.76	1
1	0	42.6	1
2	0	10.32	0
3	0	51.6	0
4	0	147.72	0
5	0	95.28	1
6	0	106.2	0
7	0	144.84	0
8	0	0	1
9	1	37	1
10	0	67.08	0
11	1	9	1
12	1	3	1
13	0	162	1
14	0	141.84	0
15	1	46	1
17	0	59.88	1
18	1	11	0
19	0	173.88	0
20	0	60	0
21	0	219	1
22	0	26.64	1
23	0	34.92	1
24	0	60.84	0
25	0	158.16	0
26	0	41.04	0
27	0	152.28	1
28	0	42.72	0
29	0	149.88	0
30	0	45.6	1
31	0	49.08	0
32	1	100	0
33	0	64.2	0
34	1	22	0
35	0	58.08	1
36	0	34.32	0
37	1	159	1
38	1	9	0
39	1	17	1
40	0	144.24	0
41	1	143	0
42	0	158.52	0
43	0	35.28	1
44	1	53	1
45	1	46	1
47	0	223.56	0
48	0	173.16	1
50	0	16.32	0
51	0	3.24	0
52	1	4	0
53	0	126.72	0
54	0	24	1
55	1	11	0
56	1	131	0
57	0	31.44	0
58	0	59.64	1
59	1	41	1
60	0	61.56	0
61	0	22.8	0
62	0	47.52	0
63	0	33.36	0
64	0	23.28	1
65	0	33.6	1
66	1	20	1
67	0	153.72	0
68	0	152.76	0
70	1	4	1
72	0	128.88	0
73	0	27.36	0
74	1	6	0
75	0	205.92	0
76	0	128.88	0
77	0	49.44	0
78	1	24	1
79	0	44.76	1
80	0	57.6	1
81	0	180.24	0
82	0	61.92	0
83	1	17	1
84	0	66.36	1
85	0	47.76	0
86	0	114.96	0
87	0	30.72	1
88	1	42	1
89	0	50.52	0
91	0	156.12	1
92	0	55.08	0
93	0	151.68	0
94	0	173.64	0
95	0	47.52	0
96	1	6	1
97	0	23.76	1
99	1	12	0
100	0	149.04	0
101	0	36.36	1
102	0	26.76	0
103	0	25.32	1
104	1	24	1
105	0	208.8	1
106	0	92.28	0
107	0	43.32	0
108	1	68	0
110	0	54.96	1
111	0	204.96	1
112	0	101.76	1
113	0	142.32	1
114	0	64.68	1
115	0	201	1
116	1	68	1
117	1	21	1
118	0	207.36	0
119	0	21.6	1
120	0	111.72	0
121	0	192.96	0
122	0	50.04	0
123	0	35.4	1
124	0	175.68	1
125	1	20	0
127	0	208.68	1
128	0	12	0
129	0	108.6	1
130	0	60.6	0
131	0	199.32	1
132	0	157.56	0
133	0	208.68	0
134	0	75.72	0
135	1	90	0
137	0	43.68	1
138	0	26.64	1
139	1	65	0
140	0	27.72	1
141	0	149.52	0
142	0	153.84	1
143	0	39.48	1
144	0	142.44	0
145	0	36.72	1
146	0	11.52	0
147	0	39.24	1
148	1	12	1
149	0	37.56	0
150	0	36	0
151	1	25	1
152	0	190.2	1
153	0	33.72	1
154	0	39.48	1
155	0	179.76	0
156	0	165.24	0
157	0	59.52	1
159	0	167.4	1
160	1	7	1
161	0	161.52	0
162	0	128.88	1
163	0	27.72	1
164	0	11.64	1
165	0	0.48	1
166	0	60.84	0
167	0	9.6	0
168	0	232.2	0
169	0	213.48	1
170	1	179	0
171	1	8	1
172	1	36	0
173	0	35.64	0
174	0	50.52	0
176	0	2.16	0
178	1	18	1
179	0	38.76	0
180	0	215.4	1
181	0	64.68	1
182	0	24	0
183	0	59.04	1
184	0	33.36	1
185	0	23.4	0
186	0	94.32	1
187	0	135.24	1
188	0	36.72	0
189	0	49.92	0
190	0	11.76	0
191	0	205.32	1
192	1	71	1
193	0	48.6	1
194	0	229.2	1
195	1	6	1
197	0	209.88	1
198	0	155.64	1
199	0	50.64	0
200	0	216.48	1
201	0	11.76	0
202	1	3	1
