# Supplementary material for: Predicting biochemical recurrence of prostate cancer with artificial intelligence
Source: Commun Med (Lond). 2022 Jun 8;2:64. doi: 10.1038/s43856-022-00126-3 (PMC9177591; doi:10.1038/s43856-022-00126-3)
Supplement: Supplementary file 3 — Supplementary Data 2 [file 43856_2022_126_MOESM3_ESM.xlsx]

## Sheet: data_figure_2b
	Event	Times	Risk_group
0	0	2.76	3
1	0	42.6	3
2	0	10.32	3
3	0	51.6	3
4	0	147.72	4
5	0	95.28	2
6	0	106.2	3
7	0	144.84	4
8	0	0	3
9	1	37	3
10	0	67.08	4
11	1	9	3
12	1	3	2
13	0	162	3
14	0	141.84	3
15	1	46	2
17	0	59.88	2
18	1	11	3
19	0	173.88	3
20	0	60	3
21	0	219	3
22	0	26.64	2
23	0	34.92	2
24	0	60.84	4
25	0	158.16	4
26	0	41.04	3
27	0	152.28	3
28	0	42.72	3
29	0	149.88	3
30	0	45.6	2
31	0	49.08	4
32	1	100	3
33	0	64.2	4
34	1	22	3
35	0	58.08	2
36	0	34.32	3
37	1	159	3
38	1	9	3
39	1	17	2
40	0	144.24	3
41	1	143	3
42	0	158.52	4
43	0	35.28	3
44	1	53	2
45	1	46	1
47	0	223.56	3
48	0	173.16	2
50	0	16.32	4
51	0	3.24	3
52	1	4	4
53	0	126.72	3
54	0	24	2
55	1	11	3
56	1	131	3
57	0	31.44	3
58	0	59.64	3
59	1	41	2
60	0	61.56	3
61	0	22.8	4
62	0	47.52	4
63	0	33.36	4
64	0	23.28	3
65	0	33.6	2
66	1	20	2
67	0	153.72	3
68	0	152.76	3
70	1	4	1
72	0	128.88	3
73	0	27.36	3
74	1	6	3
75	0	205.92	3
76	0	128.88	3
77	0	49.44	4
78	1	24	2
79	0	44.76	3
80	0	57.6	3
81	0	180.24	3
82	0	61.92	4
83	1	17	3
84	0	66.36	3
85	0	47.76	4
86	0	114.96	3
87	0	30.72	2
88	1	42	2
89	0	50.52	4
91	0	156.12	2
92	0	55.08	3
93	0	151.68	3
94	0	173.64	3
95	0	47.52	3
96	1	6	2
97	0	23.76	3
99	1	12	3
100	0	149.04	3
101	0	36.36	3
102	0	26.76	3
103	0	25.32	2
104	1	24	2
105	0	208.8	2
106	0	92.28	3
107	0	43.32	4
108	1	68	4
110	0	54.96	2
111	0	204.96	2
112	0	101.76	2
113	0	142.32	3
114	0	64.68	2
115	0	201	2
116	1	68	2
117	1	21	2
118	0	207.36	3
119	0	21.6	2
120	0	111.72	4
121	0	192.96	3
122	0	50.04	3
123	0	35.4	3
124	0	175.68	1
125	1	20	3
127	0	208.68	3
128	0	12	3
129	0	108.6	3
130	0	60.6	4
131	0	199.32	3
132	0	157.56	3
133	0	208.68	3
134	0	75.72	3
135	1	90	3
137	0	43.68	2
138	0	26.64	3
139	1	65	4
140	0	27.72	2
141	0	149.52	3
142	0	153.84	2
143	0	39.48	2
144	0	142.44	3
145	0	36.72	3
146	0	11.52	3
147	0	39.24	3
148	1	12	1
149	0	37.56	3
150	0	36	4
151	1	25	2
152	0	190.2	3
153	0	33.72	2
154	0	39.48	2
155	0	179.76	4
156	0	165.24	3
157	0	59.52	3
159	0	167.4	3
160	1	7	2
161	0	161.52	4
162	0	128.88	2
163	0	27.72	2
164	0	11.64	3
165	0	0.48	3
166	0	60.84	4
167	0	9.6	3
168	0	232.2	3
169	0	213.48	3
170	1	179	3
171	1	8	2
172	1	36	3
173	0	35.64	3
174	0	50.52	4
176	0	2.16	3
178	1	18	2
179	0	38.76	4
180	0	215.4	2
181	0	64.68	2
182	0	24	3
183	0	59.04	3
184	0	33.36	2
185	0	23.4	3
186	0	94.32	2
187	0	135.24	3
188	0	36.72	3
189	0	49.92	3
190	0	11.76	3
191	0	205.32	3
192	1	71	2
193	0	48.6	2
194	0	229.2	3
195	1	6	2
197	0	209.88	3
198	0	155.64	3
199	0	50.64	3
200	0	216.48	3
201	0	11.76	3
202	1	3	2
