# Supplementary material for: Predicting biochemical recurrence of prostate cancer with artificial intelligence
Source: Commun Med (Lond). 2022 Jun 8;2:64. doi: 10.1038/s43856-022-00126-3 (PMC9177591; doi:10.1038/s43856-022-00126-3)
Supplement: Supplementary file 4 — Supplementary Data 3 [file 43856_2022_126_MOESM4_ESM.xlsx]

## Sheet: data_figure_3
	cluster	score
0	0	1.05558
1	0	1.05558
2	0	1.05558
3	0	1.05558
4	0	1.05558
5	0	0.0364112
6	0	0.0364112
7	0	0.0364112
8	0	0.0364112
9	0	0.0364112
10	0	0.0364112
11	0	0.0364112
12	0	0.0364112
13	0	0.0364112
14	0	0.0364112
15	0	0.0364112
16	0	0.0364112
17	0	0.0364112
18	0	0.0364112
19	0	0.752193
20	0	0.752193
21	0	0.865862
22	0	0.865862
23	0	0.865862
24	0	0.865862
25	0	0.865862
26	0	0.865862
27	0	0.865862
28	0	0.865862
29	0	0.865862
30	0	0.865862
31	0	0.865862
32	0	0.865862
33	0	0.208997
34	0	0.208997
35	0	0.208997
36	0	0.516333
37	0	0.516333
38	0	1.39434
39	0	1.39434
40	0	1.39434
41	0	1.39434
42	0	1.39434
43	0	1.15861
44	0	1.53877
45	0	1.53877
46	0	0.284131
47	0	0.284131
48	0	0.284131
49	0	0.284131
50	0	0.284131
51	0	0.284131
52	0	0.284131
53	0	0.284131
54	0	0.284131
55	0	0.690324
56	0	0.690324
57	0	0.690324
58	0	0.690324
59	0	1.94921
60	0	1.18473
61	0	1.18473
62	0	1.18473
63	0	1.18473
64	0	1.18473
65	0	1.18473
66	0	1.18473
67	0	1.18473
68	0	1.18473
69	0	1.18473
70	0	1.18473
71	0	1.18473
72	0	1.18473
73	0	0.654701
74	0	0.654701
75	0	0.654701
76	0	0.654701
77	0	0.654701
78	0	0.654701
79	0	0.654701
80	0	0.654701
81	0	0.704739
82	0	0.704739
83	0	0.704739
84	0	0.704739
85	0	0.704739
86	0	0.704739
87	0	0.704739
88	0	0.704739
89	0	1.36938
90	0	1.36938
91	0	1.36938
92	0	1.36938
93	0	1.36938
94	0	1.36938
95	0	1.36938
96	0	0.826062
97	0	0.826062
98	0	0.489548
99	0	0.489548
100	0	0.489548
101	0	0.489548
102	0	0.489548
103	0	0.489548
104	0	0.489548
105	0	0.489548
106	0	0.742352
107	0	1.29922
108	0	0.406393
109	0	0.406393
110	0	0.406393
111	0	0.406393
112	0	0.406393
113	0	0.60576
114	0	0.60576
115	0	0.60576
116	0	0.60576
117	0	0.60576
118	0	0.60576
119	0	0.60576
120	0	0.60576
121	0	0.60576
122	0	0.265331
123	0	0.265331
124	0	0.265331
125	0	0.265331
126	0	0.265331
127	0	0.265331
128	0	0.265331
129	0	0.265331
130	0	1.62988
131	0	1.62988
132	0	0.0856176
133	0	0.0856176
134	0	0.0856176
135	0	0.0856176
136	0	0.0856176
137	0	0.0856176
138	0	1.31675
139	0	-0.241601
140	0	-0.241601
141	0	-0.241601
142	0	-0.241601
143	0	-0.241601
144	0	-0.241601
145	0	-0.241601
146	0	-0.241601
147	0	1.4316
148	0	0.92775
149	0	-0.270422
150	0	-0.270422
151	0	-0.270422
152	0	-0.270422
153	0	-0.270422
154	0	-0.270422
155	0	-0.270422
156	0	-0.270422
157	0	-0.270422
158	0	-0.270422
159	0	-0.270422
160	0	-0.270422
161	0	-0.270422
162	0	-0.270422
163	0	-0.270422
164	0	-0.270422
165	0	-0.270422
166	0	0.660771
167	0	0.660771
168	0	0.660771
169	0	0.660771
170	0	0.660771
171	0	0.76652
172	0	0.76652
173	0	0.76652
174	0	0.76652
175	0	0.76652
176	0	0.76652
177	0	0.76652
178	0	0.93266
179	0	0.955193
180	0	0.955193
181	0	0.955193
182	0	0.955193
183	0	0.955193
184	0	0.395721
185	0	0.395721
186	0	0.395721
187	0	0.395721
188	0	0.395721
189	0	0.395721
190	0	0.395721
191	0	0.395721
192	0	0.395721
193	0	0.395721
194	0	0.142736
195	0	0.142736
196	0	0.142736
197	0	0.142736
198	0	0.142736
199	0	0.142736
200	0	1.61007
201	0	1.61007
202	0	1.61007
203	0	0.734337
204	0	0.734337
205	0	0.734337
206	0	0.734337
207	0	0.734337
208	0	0.734337
209	0	0.734337
210	0	1.50152
211	0	1.50152
212	0	0.712883
213	0	0.712883
214	0	0.712883
215	0	0.712883
216	0	0.712883
217	0	0.712883
218	0	0.712883
219	0	0.327626
220	0	0.327626
221	0	0.327626
222	0	0.327626
223	0	0.327626
224	0	0.327626
225	0	1.01961
226	0	1.01961
227	0	1.01961
228	0	1.01961
229	0	1.01961
230	0	0.534178
231	0	0.534178
232	0	0.534178
233	0	0.534178
234	0	0.534178
235	0	0.05196
236	0	0.05196
237	0	0.05196
238	0	0.05196
239	0	0.05196
240	0	0.05196
241	0	0.05196
242	0	0.05196
243	0	0.05196
244	0	0.05196
245	0	0.05196
246	0	0.05196
247	0	0.05196
248	0	0.05196
249	0	0.05196
250	0	0.575875
251	0	0.575875
252	0	1.12616
253	0	1.12616
254	0	1.87562
255	0	1.87562
256	0	1.87562
257	0	0.169527
258	0	0.169527
259	0	0.169527
260	0	0.169527
261	0	0.169527
262	0	0.169527
263	0	0.169527
264	0	0.169527
265	0	0.397443
266	0	1.91308
267	0	0.992136
268	0	0.992136
269	0	0.992136
270	0	0.992136
271	0	0.992136
272	0	0.992136
273	0	0.992136
274	0	0.992136
275	0	0.992136
276	0	0.992136
277	0	0.992136
278	0	1.417
279	0	1.82265
280	0	1.57661
281	0	1.67678
282	0	1.67678
283	0	0.0201184
284	0	0.0201184
285	0	0.0201184
286	0	0.0201184
287	0	0.0201184
288	0	0.0201184
289	0	0.0201184
290	0	0.0201184
291	0	0.0201184
292	0	0.0201184
293	0	0.0201184
294	0	0.0201184
295	0	1.0769
296	0	1.0769
297	0	1.0769
298	0	1.0769
299	0	1.0769
300	0	1.0769
301	0	1.0769
302	0	1.98693
303	0	1.98693
304	0	0.796316
305	0	0.366489
306	0	0.366489
307	0	0.366489
308	0	0.366489
309	0	0.366489
310	0	0.366489
311	0	0.366489
312	0	0.366489
313	0	0.366489
314	0	0.366489
315	0	0.366489
316	0	0.366489
317	0	0.478011
318	0	0.478011
319	0	0.35417
320	0	0.35417
321	0	0.35417
322	0	0.35417
323	0	0.35417
324	0	1.53007
325	0	1.53007
326	0	1.53007
327	0	1.53007
328	0	1.53007
329	0	1.53007
330	0	0.606562
331	0	0.606562
332	0	0.269634
333	0	0.269634
334	0	0.269634
335	0	0.269634
336	0	0.269634
337	0	0.269634
338	0	0.269634
339	0	1.97038
340	0	1.97038
341	0	0.60816
342	0	0.60816
343	0	0.60816
344	0	0.60816
345	0	0.937294
346	0	0.937294
347	0	0.937294
348	0	1.31698
349	0	1.31698
350	0	1.47998
351	0	1.56108
352	0	1.56108
353	0	1.84284
354	0	1.84284
355	0	1.84284
356	0	1.84284
357	0	1.17667
358	0	1.17667
359	0	0.768336
360	0	0.768336
361	0	0.768336
362	0	0.768336
363	0	0.768336
364	0	0.768336
365	0	0.26592
366	0	0.26592
367	0	0.26592
368	0	0.26592
369	0	0.26592
370	0	0.26592
371	0	1.29489
372	0	1.65888
373	0	1.65888
374	0	1.65888
375	0	1.65888
376	0	1.65888
377	0	0.720276
378	0	0.720276
379	0	0.982495
380	0	1.53902
381	0	0.669251
382	0	0.669251
383	0	1.50278
384	0	1.50278
385	0	1.50278
386	0	1.50278
387	0	1.50278
388	0	1.50278
389	0	1.40116
390	0	1.40116
391	0	1.40116
392	0	1.40116
393	1	1.37341
394	1	1.37341
395	1	1.446
396	1	1.446
397	1	1.446
398	1	1.446
399	1	1.446
400	1	1.446
401	1	1.446
402	1	0.0364112
403	1	0.752193
404	1	0.752193
405	1	0.752193
406	1	0.752193
407	1	0.752193
408	1	0.752193
409	1	1.36317
410	1	1.36317
411	1	1.36317
412	1	1.36317
413	1	1.36317
414	1	1.56718
415	1	1.56718
416	1	2.24035
417	1	1.59385
418	1	1.59385
419	1	1.54054
420	1	1.54054
421	1	0.185103
422	1	0.185103
423	1	0.185103
424	1	0.185103
425	1	0.185103
426	1	0.185103
427	1	0.185103
428	1	0.185103
429	1	1.72926
430	1	1.60667
431	1	0.208997
432	1	0.208997
433	1	0.208997
434	1	0.208997
435	1	0.516333
436	1	0.516333
437	1	1.55978
438	1	1.55978
439	1	2.06767
440	1	0.951608
441	1	0.951608
442	1	0.951608
443	1	0.951608
444	1	0.951608
445	1	0.951608
446	1	0.951608
447	1	0.951608
448	1	0.951608
449	1	0.951608
450	1	0.690324
451	1	0.690324
452	1	0.690324
453	1	0.690324
454	1	0.690324
455	1	0.690324
456	1	0.690324
457	1	0.690324
458	1	0.690324
459	1	0.806519
460	1	0.806519
461	1	1.26693
462	1	1.26693
463	1	1.26693
464	1	1.26693
465	1	2.3241
466	1	2.3241
467	1	0.826062
468	1	1.41908
469	1	1.40346
470	1	1.40346
471	1	0.489548
472	1	0.742352
473	1	0.742352
474	1	0.406393
475	1	0.406393
476	1	0.406393
477	1	0.406393
478	1	0.406393
479	1	1.57238
480	1	1.52223
481	1	1.52223
482	1	1.69342
483	1	1.45084
484	1	1.07728
485	1	0.0856176
486	1	0.0856176
487	1	0.0856176
488	1	1.64729
489	1	1.64729
490	1	1.64729
491	1	1.64729
492	1	1.64729
493	1	1.64729
494	1	1.02033
495	1	1.02033
496	1	1.65555
497	1	1.65555
498	1	1.13027
499	1	1.31675
500	1	1.31675
501	1	1.31675
502	1	1.31675
503	1	1.31675
504	1	1.31675
505	1	1.48228
506	1	1.48228
507	1	0.714703
508	1	0.714703
509	1	1.77878
510	1	1.77878
511	1	2.21983
512	1	0.710333
513	1	1.45344
514	1	1.48771
515	1	1.48771
516	1	1.48771
517	1	1.48771
518	1	1.48771
519	1	1.05368
520	1	1.05368
521	1	1.05368
522	1	-0.241601
523	1	-0.241601
524	1	1.4316
525	1	1.4316
526	1	1.4316
527	1	1.4316
528	1	1.4316
529	1	1.10295
530	1	1.10295
531	1	1.10295
532	1	1.10295
533	1	1.10295
534	1	1.10295
535	1	1.10295
536	1	1.10295
537	1	1.73708
538	1	1.73708
539	1	1.73708
540	1	1.73708
541	1	1.73708
542	1	1.09849
543	1	1.09849
544	1	0.92775
545	1	0.92775
546	1	0.92775
547	1	1.27912
548	1	1.27912
549	1	1.27912
550	1	2.14995
551	1	1.42029
552	1	1.42029
553	1	1.42029
554	1	1.42029
555	1	1.42029
556	1	1.42029
557	1	1.42029
558	1	1.42029
559	1	1.51759
560	1	1.51759
561	1	0.660771
562	1	0.660771
563	1	0.660771
564	1	2.44268
565	1	0.523896
566	1	0.523896
567	1	0.523896
568	1	0.523896
569	1	0.523896
570	1	0.523896
571	1	0.523896
572	1	0.523896
573	1	1.07769
574	1	1.27207
575	1	1.27207
576	1	1.27207
577	1	1.27207
578	1	1.27207
579	1	1.27207
580	1	1.27207
581	1	1.27207
582	1	1.27207
583	1	1.27207
584	1	1.27207
585	1	1.27207
586	1	1.94449
587	1	1.94449
588	1	1.94449
589	1	1.94449
590	1	1.08222
591	1	1.08222
592	1	1.08222
593	1	1.08222
594	1	1.08222
595	1	1.06919
596	1	1.03753
597	1	1.03753
598	1	1.03753
599	1	1.03753
600	1	1.03753
601	1	1.03753
602	1	1.03753
603	1	1.03753
604	1	1.03753
605	1	0.76652
606	1	1.52909
607	1	1.52909
608	1	1.52909
609	1	1.52909
610	1	1.53077
611	1	1.53077
612	1	1.53077
613	1	1.53077
614	1	1.53077
615	1	1.22202
616	1	0.955193
617	1	0.955193
618	1	0.955193
619	1	0.955193
620	1	1.44088
621	1	1.44088
622	1	1.44088
623	1	1.44088
624	1	1.07137
625	1	1.07137
626	1	1.46871
627	1	1.15947
628	1	1.15947
629	1	1.15947
630	1	1.15947
631	1	1.15947
632	1	1.15947
633	1	1.15947
634	1	1.15947
635	1	1.15947
636	1	1.15947
637	1	1.15947
638	1	1.15947
639	1	0.395721
640	1	0.395721
641	1	0.600879
642	1	0.600879
643	1	0.600879
644	1	0.600879
645	1	0.600879
646	1	0.600879
647	1	0.600879
648	1	0.600879
649	1	0.600879
650	1	0.600879
651	1	2.1457
652	1	1.08348
653	1	1.08348
654	1	1.08348
655	1	1.08348
656	1	1.08348
657	1	1.08348
658	1	1.61007
659	1	0.602423
660	1	0.602423
661	1	1.44536
662	1	1.44536
663	1	1.38808
664	1	1.38808
665	1	1.38808
666	1	1.38808
667	1	1.38808
668	1	0.327626
669	1	0.327626
670	1	0.327626
671	1	0.327626
672	1	0.327626
673	1	1.1627
674	1	1.48813
675	1	1.48813
676	1	1.48813
677	1	1.48813
678	1	2.08588
679	1	1.50324
680	1	1.50324
681	1	1.29511
682	1	2.08474
683	1	1.12616
684	1	1.12616
685	1	1.12616
686	1	1.87562
687	1	1.87562
688	1	1.87562
689	1	1.28379
690	1	1.28379
691	1	1.28379
692	1	1.28379
693	1	1.28379
694	1	1.28379
695	1	1.28379
696	1	0.169527
697	1	1.02601
698	1	1.02601
699	1	1.02601
700	1	1.02601
701	1	1.61703
702	1	0.853485
703	1	0.853485
704	1	0.853485
705	1	0.853485
706	1	0.853485
707	1	0.853485
708	1	0.853485
709	1	0.397443
710	1	0.397443
711	1	0.397443
712	1	0.397443
713	1	0.397443
714	1	0.397443
715	1	0.397443
716	1	0.397443
717	1	0.397443
718	1	0.397443
719	1	0.397443
720	1	1.98927
721	1	0.992136
722	1	0.378319
723	1	0.378319
724	1	0.378319
725	1	0.378319
726	1	0.378319
727	1	1.67678
728	1	1.67678
729	1	1.67678
730	1	1.31219
731	1	1.31219
732	1	1.56723
733	1	1.56723
734	1	1.56723
735	1	1.56723
736	1	1.8953
737	1	1.8953
738	1	1.8953
739	1	1.8953
740	1	1.8953
741	1	1.8953
742	1	1.8953
743	1	1.0769
744	1	0.661667
745	1	0.661667
746	1	0.661667
747	1	0.661667
748	1	0.661667
749	1	0.661667
750	1	0.661667
751	1	0.264242
752	1	0.264242
753	1	0.264242
754	1	0.264242
755	1	0.264242
756	1	0.264242
757	1	0.264242
758	1	0.264242
759	1	0.264242
760	1	0.264242
761	1	0.264242
762	1	0.264242
763	1	0.264242
764	1	0.886167
765	1	0.886167
766	1	0.886167
767	1	0.886167
768	1	0.886167
769	1	0.886167
770	1	0.886167
771	1	0.886167
772	1	0.886167
773	1	0.886167
774	1	0.796316
775	1	0.796316
776	1	0.796316
777	1	0.796316
778	1	0.796316
779	1	0.796316
780	1	0.796316
781	1	0.796316
782	1	0.796316
783	1	0.796316
784	1	0.796316
785	1	0.366489
786	1	2.22717
787	1	2.22717
788	1	2.22717
789	1	1.2422
790	1	1.2422
791	1	1.2422
792	1	0.35417
793	1	0.35417
794	1	0.35417
795	1	2.58859
796	1	1.11739
797	1	1.11739
798	1	1.11739
799	1	0.739215
800	1	0.739215
801	1	0.739215
802	1	0.739215
803	1	0.739215
804	1	0.739215
805	1	0.739215
806	1	1.41832
807	1	1.41832
808	1	0.269634
809	1	0.269634
810	1	0.269634
811	1	1.60065
812	1	1.60065
813	1	1.60065
814	1	1.60065
815	1	0.866168
816	1	0.866168
817	1	0.866168
818	1	0.866168
819	1	1.97038
820	1	1.97038
821	1	1.3229
822	1	0.60816
823	1	0.60816
824	1	0.60816
825	1	0.60816
826	1	0.60816
827	1	0.904275
828	1	0.904275
829	1	0.904275
830	1	0.904275
831	1	0.904275
832	1	0.937294
833	1	1.56108
834	1	1.56108
835	1	1.39823
836	1	1.39823
837	1	1.39823
838	1	1.39823
839	1	1.39823
840	1	1.39823
841	1	1.39823
842	1	1.21817
843	1	1.21817
844	1	1.21817
845	1	0.665092
846	1	0.665092
847	1	0.665092
848	1	0.665092
849	1	0.665092
850	1	0.665092
851	1	0.665092
852	1	0.665092
853	1	0.665092
854	1	0.665092
855	1	0.665092
856	1	1.47156
857	1	0.962351
858	1	1.80556
859	1	1.80556
860	1	1.80556
861	1	1.80556
862	1	1.80556
863	1	1.80556
864	1	0.768336
865	1	1.71637
866	1	1.69817
867	1	1.69817
868	1	1.69817
869	1	0.691869
870	1	0.691869
871	1	0.816306
872	1	0.816306
873	1	0.816306
874	1	0.816306
875	1	0.816306
876	1	0.816306
877	1	0.816306
878	1	0.816306
879	1	0.816306
880	1	0.816306
881	1	0.816306
882	1	0.816306
883	1	0.816306
884	1	1.29489
885	1	1.29489
886	1	1.65888
887	1	1.60903
888	1	1.60903
889	1	1.45455
890	1	0.720276
891	1	0.720276
892	1	0.720276
893	1	0.720276
894	1	0.720276
895	1	0.720276
896	1	0.720276
897	1	0.720276
898	1	0.720276
899	1	1.71672
900	1	1.71672
901	1	1.71672
902	1	1.71672
903	1	1.71672
904	1	1.32864
905	1	1.32864
906	1	1.32864
907	1	1.31522
908	1	1.31522
909	1	1.31522
910	1	1.31522
911	1	1.31522
912	1	1.31522
913	1	1.31522
914	1	1.31522
915	1	1.31522
916	1	1.31522
917	1	1.31522
918	1	1.48522
919	1	1.48522
920	1	1.48522
921	1	1.48522
922	1	1.48522
923	1	1.69195
924	1	1.69195
925	1	1.55101
926	1	1.55101
927	1	0.663096
928	1	0.663096
929	1	1.19923
930	1	1.19923
931	1	1.19923
932	1	1.19923
933	1	1.27115
934	1	1.27115
935	1	1.27115
936	1	1.27115
937	1	1.27115
938	1	1.27115
939	1	1.27115
940	1	1.27115
941	1	1.27115
942	1	1.27115
943	1	1.27115
944	1	0.982495
945	1	0.982495
946	1	0.982495
947	1	0.982495
948	1	0.982495
949	1	0.982495
950	1	0.982495
951	1	1.43823
952	1	1.43823
953	1	1.43823
954	1	1.43823
955	1	1.43823
956	1	1.43823
957	1	1.43823
958	1	1.43823
959	1	1.43823
960	1	1.0762
961	1	1.0762
962	1	1.0762
963	1	1.0762
964	1	1.0762
965	1	1.0762
966	1	1.0762
967	1	1.0762
968	1	1.53902
969	1	1.53902
970	1	1.89424
971	1	1.36615
972	1	1.34631
973	1	1.34631
974	1	1.34631
975	1	1.34631
976	1	1.34631
977	1	1.34631
978	1	1.34631
979	1	1.34631
980	1	1.34631
981	1	1.34631
982	1	1.34631
983	1	1.34631
984	1	1.59035
985	1	1.59035
986	1	1.59035
987	1	0.669251
988	1	0.669251
989	1	0.669251
990	1	1.40116
991	1	1.40116
992	1	1.96948
993	1	1.96948
994	1	1.96948
995	1	1.96948
996	1	1.96948
3422	7	2.12876
3423	7	2.12876
3424	7	2.12876
3425	7	2.12876
3426	7	2.12876
3427	7	2.12876
3428	7	1.05558
3429	7	1.92151
3430	7	1.92151
3431	7	1.11525
3432	7	1.11525
3433	7	1.11525
3434	7	1.11525
3435	7	1.11525
3436	7	1.11525
3437	7	1.11525
3438	7	2.39543
3439	7	2.39543
3440	7	0.0364112
3441	7	0.0364112
3442	7	2.33897
3443	7	2.33897
3444	7	2.33897
3445	7	2.33897
3446	7	1.9959
3447	7	1.9959
3448	7	1.42052
3449	7	2.33063
3450	7	2.33063
3451	7	2.33063
3452	7	2.33063
3453	7	2.33063
3454	7	2.33063
3455	7	2.33063
3456	7	1.56718
3457	7	1.59385
3458	7	2.20524
3459	7	2.20524
3460	7	2.20524
3461	7	2.20524
3462	7	1.61712
3463	7	1.61712
3464	7	2.39299
3465	7	1.72926
3466	7	2.63278
3467	7	2.63278
3468	7	2.63278
3469	7	2.63278
3470	7	2.63278
3471	7	2.63278
3472	7	1.55978
3473	7	1.63936
3474	7	2.06767
3475	7	2.06767
3476	7	2.7691
3477	7	1.9146
3478	7	1.39434
3479	7	1.39434
3480	7	1.60061
3481	7	1.60061
3482	7	1.60061
3483	7	1.60061
3484	7	1.60061
3485	7	1.53795
3486	7	1.53795
3487	7	1.53795
3488	7	1.53795
3489	7	1.53795
3490	7	1.53795
3491	7	1.53795
3492	7	2.23237
3493	7	1.93308
3494	7	1.93308
3495	7	1.93308
3496	7	1.93308
3497	7	1.93308
3498	7	1.93308
3499	7	1.93308
3500	7	2.10528
3501	7	2.17954
3502	7	2.3046
3503	7	2.34324
3504	7	2.34324
3505	7	2.34324
3506	7	2.34324
3507	7	2.34324
3508	7	2.34324
3509	7	1.66435
3510	7	1.66435
3511	7	1.66435
3512	7	1.66435
3513	7	1.66435
3514	7	1.76682
3515	7	1.26693
3516	7	2.21744
3517	7	2.2188
3518	7	2.2188
3519	7	2.2188
3520	7	2.3241
3521	7	2.3241
3522	7	2.3241
3523	7	2.3241
3524	7	2.3241
3525	7	0.826062
3526	7	0.826062
3527	7	0.826062
3528	7	0.826062
3529	7	0.826062
3530	7	0.826062
3531	7	1.84754
3532	7	2.12274
3533	7	2.12274
3534	7	1.39664
3535	7	2.82143
3536	7	2.82143
3537	7	2.82143
3538	7	2.82143
3539	7	2.82143
3540	7	2.82143
3541	7	1.50674
3542	7	1.50674
3543	7	1.50674
3544	7	1.76964
3545	7	1.76964
3546	7	1.76964
3547	7	1.76964
3548	7	2.63262
3549	7	2.77545
3550	7	2.77545
3551	7	3.24743
3552	7	3.24743
3553	7	1.90883
3554	7	1.90883
3555	7	1.90883
3556	7	1.90883
3557	7	1.57238
3558	7	1.57238
3559	7	1.57238
3560	7	1.57238
3561	7	1.57238
3562	7	2.23924
3563	7	2.23924
3564	7	2.23924
3565	7	2.23924
3566	7	2.23924
3567	7	2.23924
3568	7	1.89242
3569	7	1.89242
3570	7	1.89242
3571	7	1.89242
3572	7	1.89242
3573	7	1.98652
3574	7	1.69342
3575	7	1.69342
3576	7	2.35418
3577	7	2.35418
3578	7	2.35418
3579	7	2.35418
3580	7	2.35418
3581	7	2.35418
3582	7	2.56345
3583	7	2.56345
3584	7	2.08256
3585	7	2.08256
3586	7	2.08256
3587	7	2.08256
3588	7	2.08256
3589	7	2.44299
3590	7	1.07728
3591	7	1.07728
3592	7	1.07728
3593	7	1.07728
3594	7	1.07728
3595	7	1.07728
3596	7	1.07728
3597	7	1.89353
3598	7	1.48228
3599	7	1.48228
3600	7	2.53875
3601	7	2.53875
3602	7	2.53875
3603	7	1.77878
3604	7	1.77878
3605	7	1.77878
3606	7	1.86775
3607	7	1.69015
3608	7	1.69015
3609	7	1.69015
3610	7	1.69015
3611	7	1.69015
3612	7	2.03114
3613	7	2.03114
3614	7	2.03114
3615	7	2.03114
3616	7	1.36235
3617	7	1.36235
3618	7	1.36235
3619	7	1.36235
3620	7	1.36235
3621	7	1.36235
3622	7	1.36235
3623	7	1.36235
3624	7	1.36235
3625	7	2.49134
3626	7	1.92807
3627	7	1.92807
3628	7	1.10295
3629	7	1.10295
3630	7	1.10295
3631	7	2.14995
3632	7	2.14995
3633	7	1.51759
3634	7	1.51759
3635	7	2.52345
3636	7	2.52345
3637	7	2.52345
3638	7	1.89425
3639	7	2.44268
3640	7	2.28774
3641	7	2.28774
3642	7	2.28774
3643	7	2.77528
3644	7	2.77528
3645	7	2.77528
3646	7	2.77528
3647	7	1.91474
3648	7	1.91474
3649	7	2.59812
3650	7	2.59812
3651	7	2.59812
3652	7	2.59812
3653	7	2.59812
3654	7	2.59812
3655	7	1.3247
3656	7	1.06919
3657	7	1.06919
3658	7	1.17296
3659	7	1.17296
3660	7	1.17296
3661	7	1.17296
3662	7	1.17296
3663	7	2.29174
3664	7	0.835757
3665	7	1.89459
3666	7	1.89459
3667	7	2.42188
3668	7	2.42188
3669	7	2.42188
3670	7	2.42188
3671	7	3.18894
3672	7	3.18894
3673	7	2.34932
3674	7	3.19431
3675	7	3.19431
3676	7	3.19431
3677	7	3.19431
3678	7	1.92128
3679	7	1.92128
3680	7	1.92128
3681	7	1.92128
3682	7	1.07137
3683	7	2.46985
3684	7	2.06792
3685	7	2.06792
3686	7	2.06792
3687	7	2.06792
3688	7	2.06792
3689	7	2.06792
3690	7	1.85412
3691	7	1.85412
3692	7	1.85412
3693	7	2.13318
3694	7	2.42669
3695	7	2.42669
3696	7	2.42669
3697	7	2.42669
3698	7	2.42669
3699	7	1.52128
3700	7	1.61566
3701	7	1.61566
3702	7	1.61566
3703	7	1.61566
3704	7	1.61566
3705	7	3.2191
3706	7	3.2191
3707	7	3.2191
3708	7	2.1457
3709	7	0.142736
3710	7	1.08348
3711	7	2.29779
3712	7	1.69059
3713	7	1.69059
3714	7	1.69059
3715	7	1.61007
3716	7	1.61007
3717	7	0.602423
3718	7	0.602423
3719	7	0.602423
3720	7	2.06272
3721	7	2.06272
3722	7	2.06272
3723	7	2.06272
3724	7	2.06272
3725	7	2.06272
3726	7	2.06272
3727	7	2.06272
3728	7	2.06272
3729	7	2.06272
3730	7	2.06272
3731	7	2.06272
3732	7	2.06272
3733	7	2.06272
3734	7	2.06272
3735	7	2.06272
3736	7	2.19518
3737	7	2.19518
3738	7	2.19518
3739	7	2.19518
3740	7	2.19518
3741	7	0.734337
3742	7	0.712883
3743	7	2.34605
3744	7	2.34605
3745	7	2.34605
3746	7	1.5107
3747	7	1.5107
3748	7	1.5107
3749	7	1.5107
3750	7	1.5107
3751	7	1.5107
3752	7	1.01961
3753	7	1.01961
3754	7	2.05737
3755	7	2.05737
3756	7	2.05737
3757	7	1.1627
3758	7	2.53861
3759	7	2.53861
3760	7	2.53861
3761	7	2.53861
3762	7	2.53861
3763	7	2.53861
3764	7	2.08588
3765	7	2.08588
3766	7	2.08588
3767	7	2.08588
3768	7	2.08588
3769	7	2.08588
3770	7	2.08588
3771	7	2.08588
3772	7	2.08588
3773	7	2.08474
3774	7	1.12616
3775	7	1.12616
3776	7	1.12616
3777	7	1.12616
3778	7	1.12616
3779	7	1.64022
3780	7	1.64022
3781	7	0.858321
3782	7	1.73954
3783	7	1.73954
3784	7	1.98927
3785	7	1.98927
3786	7	1.98927
3787	7	1.98927
3788	7	1.98927
3789	7	1.98927
3790	7	1.97556
3791	7	1.72502
3792	7	1.82265
3793	7	1.82265
3794	7	1.82265
3795	7	1.82265
3796	7	1.82265
3797	7	1.86883
3798	7	2.09831
3799	7	2.09831
3800	7	2.09831
3801	7	2.32739
3802	7	2.32739
3803	7	2.32739
3804	7	1.09986
3805	7	1.8953
3806	7	1.8953
3807	7	2.39742
3808	7	2.26352
3809	7	2.26352
3810	7	2.07714
3811	7	2.07714
3812	7	2.07714
3813	7	2.07714
3814	7	2.07714
3815	7	2.49965
3816	7	2.49965
3817	7	2.49965
3818	7	2.49965
3819	7	2.125
3820	7	2.125
3821	7	2.125
3822	7	2.125
3823	7	1.7621
3824	7	1.7621
3825	7	1.7621
3826	7	1.7621
3827	7	1.7621
3828	7	2.41385
3829	7	2.41385
3830	7	2.41385
3831	7	2.41385
3832	7	2.55492
3833	7	2.55492
3834	7	2.55492
3835	7	2.55492
3836	7	2.58859
3837	7	2.58859
3838	7	2.58859
3839	7	2.58859
3840	7	2.58859
3841	7	2.58859
3842	7	1.41988
3843	7	1.41988
3844	7	1.41988
3845	7	1.41988
3846	7	2.31904
3847	7	2.31904
3848	7	2.28019
3849	7	2.28019
3850	7	2.29326
3851	7	2.29326
3852	7	1.41832
3853	7	1.41832
3854	7	1.41832
3855	7	1.41832
3856	7	1.41832
3857	7	2.58611
3858	7	1.84065
3859	7	1.84065
3860	7	1.84065
3861	7	1.84065
3862	7	1.84065
3863	7	1.84065
3864	7	2.82151
3865	7	2.82151
3866	7	2.82151
3867	7	2.82151
3868	7	2.82151
3869	7	2.24693
3870	7	2.24693
3871	7	1.60065
3872	7	2.33839
3873	7	2.33839
3874	7	2.33839
3875	7	2.33839
3876	7	2.33839
3877	7	2.33839
3878	7	2.33839
3879	7	1.97038
3880	7	1.97038
3881	7	1.97038
3882	7	1.97038
3883	7	1.97038
3884	7	1.97038
3885	7	1.97038
3886	7	2.36796
3887	7	2.36796
3888	7	2.36796
3889	7	2.36796
3890	7	2.36796
3891	7	2.36796
3892	7	1.47998
3893	7	1.47998
3894	7	1.47998
3895	7	1.47998
3896	7	1.47998
3897	7	2.41802
3898	7	2.17708
3899	7	2.17708
3900	7	2.17708
3901	7	2.17708
3902	7	2.17708
3903	7	2.17708
3904	7	2.17708
3905	7	2.17708
3906	7	2.17708
3907	7	2.02248
3908	7	2.40506
3909	7	2.38515
3910	7	2.38515
3911	7	2.38515
3912	7	2.38515
3913	7	1.21817
3914	7	1.80556
3915	7	1.80556
3916	7	1.80556
3917	7	1.80556
3918	7	0.768336
3919	7	0.768336
3920	7	0.768336
3921	7	3.06393
3922	7	3.06393
3923	7	0.26592
3924	7	0.26592
3925	7	0.26592
3926	7	0.26592
3927	7	0.26592
3928	7	1.7496
3929	7	1.7496
3930	7	1.7496
3931	7	1.7496
3932	7	1.70191
3933	7	1.65888
3934	7	1.65888
3935	7	1.65888
3936	7	1.65888
3937	7	1.45455
3938	7	2.42214
3939	7	2.42214
3940	7	2.42214
3941	7	1.32864
3942	7	1.84389
3943	7	1.84389
3944	7	1.84389
3945	7	2.1075
3946	7	2.1075
3947	7	2.1075
3948	7	1.5744
3949	7	1.5744
3950	7	1.5744
3951	7	1.69195
3952	7	1.69195
3953	7	1.69195
3954	7	1.69195
3955	7	1.69195
3956	7	1.55101
3957	7	1.60184
3958	7	1.60184
3959	7	1.60184
3960	7	1.60184
3961	7	2.27664
3962	7	1.19923
3963	7	1.27115
3964	7	1.36615
3965	7	1.36615
3966	7	1.36615
3967	7	2.10961
3968	7	2.10961
3969	7	2.10961
3970	7	2.10961
3971	7	2.10961
3972	7	2.6203
3973	7	2.7218
3974	7	0.669251
3975	7	1.96948
3976	7	1.96948
3977	7	1.96948
3978	7	2.09313
3979	8	1.63087
3980	8	1.63087
3981	8	1.63087
3982	8	1.63087
3983	8	1.63087
3984	8	1.63087
3985	8	1.63087
3986	8	2.12876
3987	8	2.12876
3988	8	2.12876
3989	8	2.12876
3990	8	2.12876
3991	8	2.12876
3992	8	2.25663
3993	8	1.05558
3994	8	2.22405
3995	8	2.82687
3996	8	2.39543
3997	8	2.39543
3998	8	2.39543
3999	8	2.33897
4000	8	2.33897
4001	8	1.9959
4002	8	1.9959
4003	8	2.33063
4004	8	2.33063
4005	8	1.56718
4006	8	1.56718
4007	8	2.24035
4008	8	2.24035
4009	8	2.24035
4010	8	1.36456
4011	8	2.38379
4012	8	1.23979
4013	8	1.23979
4014	8	1.59385
4015	8	1.59385
4016	8	2.20524
4017	8	2.20524
4018	8	1.54054
4019	8	1.82425
4020	8	2.86573
4021	8	3.3606
4022	8	3.3606
4023	8	1.72926
4024	8	1.72926
4025	8	1.72926
4026	8	1.72926
4027	8	1.72926
4028	8	1.72926
4029	8	1.72926
4030	8	1.72926
4031	8	1.72926
4032	8	1.60667
4033	8	2.63278
4034	8	2.5997
4035	8	2.5997
4036	8	2.5997
4037	8	2.5997
4038	8	2.5997
4039	8	2.5997
4040	8	2.74997
4041	8	1.4625
4042	8	1.63936
4043	8	2.7691
4044	8	2.7691
4045	8	2.7691
4046	8	1.57479
4047	8	1.57479
4048	8	1.39434
4049	8	1.39434
4050	8	1.60061
4051	8	1.53795
4052	8	1.53795
4053	8	1.53795
4054	8	1.53795
4055	8	2.23237
4056	8	2.23237
4057	8	1.93308
4058	8	2.17954
4059	8	2.17954
4060	8	2.17954
4061	8	2.17954
4062	8	2.17954
4063	8	2.12375
4064	8	2.12375
4065	8	2.76756
4066	8	2.76756
4067	8	2.34324
4068	8	2.34324
4069	8	2.34324
4070	8	2.34324
4071	8	2.34324
4072	8	1.26693
4073	8	2.21744
4074	8	2.2188
4075	8	1.41908
4076	8	1.40346
4077	8	2.57118
4078	8	2.57118
4079	8	2.56378
4080	8	2.01886
4081	8	1.84754
4082	8	1.84754
4083	8	1.84754
4084	8	1.84754
4085	8	2.12274
4086	8	2.12274
4087	8	2.12274
4088	8	2.12274
4089	8	2.12274
4090	8	2.53894
4091	8	1.39664
4092	8	1.39664
4093	8	1.39664
4094	8	2.82143
4095	8	2.82143
4096	8	2.82143
4097	8	1.29922
4098	8	2.63262
4099	8	2.63262
4100	8	2.77545
4101	8	3.24743
4102	8	3.01891
4103	8	3.01891
4104	8	3.01891
4105	8	3.01891
4106	8	1.57238
4107	8	1.75797
4108	8	1.75797
4109	8	1.75797
4110	8	1.41631
4111	8	1.87558
4112	8	2.23924
4113	8	2.23924
4114	8	2.23924
4115	8	1.98652
4116	8	1.98652
4117	8	1.98652
4118	8	2.35418
4119	8	2.56345
4120	8	1.87802
4121	8	1.87802
4122	8	1.45084
4123	8	1.45084
4124	8	2.44299
4125	8	1.96596
4126	8	1.96596
4127	8	1.96596
4128	8	1.96596
4129	8	1.96596
4130	8	1.96596
4131	8	1.96596
4132	8	1.96596
4133	8	1.48228
4134	8	2.64222
4135	8	2.53875
4136	8	2.53875
4137	8	2.53875
4138	8	2.53875
4139	8	2.47874
4140	8	2.43241
4141	8	1.99976
4142	8	2.05017
4143	8	2.05017
4144	8	2.05017
4145	8	2.05017
4146	8	2.05017
4147	8	1.08182
4148	8	2.41776
4149	8	1.36235
4150	8	1.36235
4151	8	1.48771
4152	8	1.05368
4153	8	2.37826
4154	8	2.49134
4155	8	2.49134
4156	8	2.49134
4157	8	2.49134
4158	8	1.7741
4159	8	2.13364
4160	8	2.13364
4161	8	2.0357
4162	8	1.73708
4163	8	1.73708
4164	8	3.06757
4165	8	2.0406
4166	8	2.0406
4167	8	2.0406
4168	8	1.8565
4169	8	1.89292
4170	8	1.89292
4171	8	2.14995
4172	8	2.14995
4173	8	1.79337
4174	8	1.79337
4175	8	1.79337
4176	8	1.76233
4177	8	1.76233
4178	8	1.76233
4179	8	1.76233
4180	8	1.51759
4181	8	0.660771
4182	8	2.03042
4183	8	2.03042
4184	8	2.03042
4185	8	2.03042
4186	8	2.44268
4187	8	3.24482
4188	8	1.68985
4189	8	1.68985
4190	8	1.68985
4191	8	2.59812
4192	8	2.0479
4193	8	2.0479
4194	8	2.0479
4195	8	1.4818
4196	8	1.94449
4197	8	1.94449
4198	8	1.94449
4199	8	2.29174
4200	8	2.29174
4201	8	2.29174
4202	8	2.29174
4203	8	1.27522
4204	8	1.27522
4205	8	1.27522
4206	8	1.27522
4207	8	1.27522
4208	8	1.28715
4209	8	1.28715
4210	8	1.28715
4211	8	1.52909
4212	8	1.72544
4213	8	2.42039
4214	8	2.42039
4215	8	0.727798
4216	8	0.727798
4217	8	2.46985
4218	8	2.46985
4219	8	2.46985
4220	8	2.46985
4221	8	2.46985
4222	8	2.06792
4223	8	2.06792
4224	8	2.06792
4225	8	2.90449
4226	8	2.90449
4227	8	2.42669
4228	8	2.86036
4229	8	2.86036
4230	8	2.86036
4231	8	2.86036
4232	8	2.86036
4233	8	1.5782
4234	8	1.5782
4235	8	1.5782
4236	8	1.5782
4237	8	3.2191
4238	8	2.29779
4239	8	2.30537
4240	8	1.38808
4241	8	1.38808
4242	8	2.61181
4243	8	2.61181
4244	8	2.61181
4245	8	1.81568
4246	8	1.5107
4247	8	1.5107
4248	8	0.327626
4249	8	2.05737
4250	8	1.1627
4251	8	3.03672
4252	8	3.03672
4253	8	2.08474
4254	8	2.08474
4255	8	2.08474
4256	8	2.25965
4257	8	1.87562
4258	8	1.87562
4259	8	2.71267
4260	8	2.51513
4261	8	2.51513
4262	8	2.51513
4263	8	2.64649
4264	8	2.64649
4265	8	2.64649
4266	8	2.64649
4267	8	2.64649
4268	8	2.31206
4269	8	2.31206
4270	8	2.31206
4271	8	2.31206
4272	8	1.76036
4273	8	1.99801
4274	8	1.99801
4275	8	1.99801
4276	8	1.99801
4277	8	1.99801
4278	8	0.853485
4279	8	2.39644
4280	8	2.39644
4281	8	2.39644
4282	8	1.98927
4283	8	1.97556
4284	8	1.97556
4285	8	1.97556
4286	8	1.33908
4287	8	1.33908
4288	8	1.88253
4289	8	1.88253
4290	8	2.09288
4291	8	2.09288
4292	8	2.09288
4293	8	1.72502
4294	8	1.72502
4295	8	1.86883
4296	8	1.86883
4297	8	1.86883
4298	8	2.49271
4299	8	2.49271
4300	8	2.49271
4301	8	2.49271
4302	8	2.49271
4303	8	2.49271
4304	8	2.19865
4305	8	2.32739
4306	8	1.31219
4307	8	1.09986
4308	8	1.09986
4309	8	1.09986
4310	8	1.56723
4311	8	1.56723
4312	8	1.56723
4313	8	1.56723
4314	8	2.32587
4315	8	1.8953
4316	8	1.56018
4317	8	1.56018
4318	8	2.39742
4319	8	2.39742
4320	8	1.68591
4321	8	1.68591
4322	8	2.53399
4323	8	2.07714
4324	8	1.66619
4325	8	1.66619
4326	8	1.66619
4327	8	2.49965
4328	8	2.27832
4329	8	2.27832
4330	8	0.886167
4331	8	0.366489
4332	8	2.22717
4333	8	2.80354
4334	8	2.80354
4335	8	2.80354
4336	8	2.80354
4337	8	2.80354
4338	8	0.478011
4339	8	1.49078
4340	8	1.49078
4341	8	0.35417
4342	8	0.35417
4343	8	1.99723
4344	8	1.99723
4345	8	2.96042
4346	8	2.55492
4347	8	2.55492
4348	8	2.55492
4349	8	2.55492
4350	8	2.55492
4351	8	2.55492
4352	8	2.55492
4353	8	2.55492
4354	8	2.11195
4355	8	2.11195
4356	8	2.11195
4357	8	2.11195
4358	8	1.52347
4359	8	1.47725
4360	8	2.52324
4361	8	2.31904
4362	8	2.31904
4363	8	2.28019
4364	8	2.29326
4365	8	2.29326
4366	8	1.88816
4367	8	1.88816
4368	8	1.88816
4369	8	1.57792
4370	8	1.57792
4371	8	1.57792
4372	8	2.06969
4373	8	2.06969
4374	8	2.28997
4375	8	2.28997
4376	8	2.28997
4377	8	1.93911
4378	8	1.93911
4379	8	1.84065
4380	8	2.82151
4381	8	1.4965
4382	8	1.89363
4383	8	2.50023
4384	8	2.50023
4385	8	2.50023
4386	8	2.50023
4387	8	2.50023
4388	8	2.36796
4389	8	2.36796
4390	8	0.937294
4391	8	2.41802
4392	8	1.56108
4393	8	1.73152
4394	8	1.73152
4395	8	2.38515
4396	8	2.5429
4397	8	2.5429
4398	8	1.14165
4399	8	2.50066
4400	8	2.50066
4401	8	2.50066
4402	8	1.71637
4403	8	1.71637
4404	8	3.06393
4405	8	1.7496
4406	8	1.52471
4407	8	1.60903
4408	8	1.60903
4409	8	1.83626
4410	8	1.83626
4411	8	1.83626
4412	8	1.83626
4413	8	2.42214
4414	8	2.22216
4415	8	1.71672
4416	8	1.84389
4417	8	1.84389
4418	8	2.1075
4419	8	2.1075
4420	8	1.48522
4421	8	1.5744
4422	8	1.5744
4423	8	1.5744
[truncated: 823 more rows]
