# Supplementary material for: Predicting biochemical recurrence of prostate cancer with artificial intelligence
Source: Commun Med (Lond). 2022 Jun 8;2:64. doi: 10.1038/s43856-022-00126-3 (PMC9177591; doi:10.1038/s43856-022-00126-3)
Supplement: Supplementary file 5 — Supplementary Data 4 [file 43856_2022_126_MOESM5_ESM.xlsx]

## Sheet: data_supplementary_figure
	cluster	score
0	0	1.05558
1	0	1.05558
2	0	1.05558
3	0	1.05558
4	0	1.05558
5	0	0.0364112
6	0	0.0364112
7	0	0.0364112
8	0	0.0364112
9	0	0.0364112
10	0	0.0364112
11	0	0.0364112
12	0	0.0364112
13	0	0.0364112
14	0	0.0364112
15	0	0.0364112
16	0	0.0364112
17	0	0.0364112
18	0	0.0364112
19	0	0.752193
20	0	0.752193
21	0	0.865862
22	0	0.865862
23	0	0.865862
24	0	0.865862
25	0	0.865862
26	0	0.865862
27	0	0.865862
28	0	0.865862
29	0	0.865862
30	0	0.865862
31	0	0.865862
32	0	0.865862
33	0	0.208997
34	0	0.208997
35	0	0.208997
36	0	0.516333
37	0	0.516333
38	0	1.39434
39	0	1.39434
40	0	1.39434
41	0	1.39434
42	0	1.39434
43	0	1.15861
44	0	1.53877
45	0	1.53877
46	0	0.284131
47	0	0.284131
48	0	0.284131
49	0	0.284131
50	0	0.284131
51	0	0.284131
52	0	0.284131
53	0	0.284131
54	0	0.284131
55	0	0.690324
56	0	0.690324
57	0	0.690324
58	0	0.690324
59	0	1.94921
60	0	1.18473
61	0	1.18473
62	0	1.18473
63	0	1.18473
64	0	1.18473
65	0	1.18473
66	0	1.18473
67	0	1.18473
68	0	1.18473
69	0	1.18473
70	0	1.18473
71	0	1.18473
72	0	1.18473
73	0	0.654701
74	0	0.654701
75	0	0.654701
76	0	0.654701
77	0	0.654701
78	0	0.654701
79	0	0.654701
80	0	0.654701
81	0	0.704739
82	0	0.704739
83	0	0.704739
84	0	0.704739
85	0	0.704739
86	0	0.704739
87	0	0.704739
88	0	0.704739
89	0	1.36938
90	0	1.36938
91	0	1.36938
92	0	1.36938
93	0	1.36938
94	0	1.36938
95	0	1.36938
96	0	0.826062
97	0	0.826062
98	0	0.489548
99	0	0.489548
100	0	0.489548
101	0	0.489548
102	0	0.489548
103	0	0.489548
104	0	0.489548
105	0	0.489548
106	0	0.742352
107	0	1.29922
108	0	0.406393
109	0	0.406393
110	0	0.406393
111	0	0.406393
112	0	0.406393
113	0	0.60576
114	0	0.60576
115	0	0.60576
116	0	0.60576
117	0	0.60576
118	0	0.60576
119	0	0.60576
120	0	0.60576
121	0	0.60576
122	0	0.265331
123	0	0.265331
124	0	0.265331
125	0	0.265331
126	0	0.265331
127	0	0.265331
128	0	0.265331
129	0	0.265331
130	0	1.62988
131	0	1.62988
132	0	0.0856176
133	0	0.0856176
134	0	0.0856176
135	0	0.0856176
136	0	0.0856176
137	0	0.0856176
138	0	1.31675
139	0	-0.241601
140	0	-0.241601
141	0	-0.241601
142	0	-0.241601
143	0	-0.241601
144	0	-0.241601
145	0	-0.241601
146	0	-0.241601
147	0	1.4316
148	0	0.92775
149	0	-0.270422
150	0	-0.270422
151	0	-0.270422
152	0	-0.270422
153	0	-0.270422
154	0	-0.270422
155	0	-0.270422
156	0	-0.270422
157	0	-0.270422
158	0	-0.270422
159	0	-0.270422
160	0	-0.270422
161	0	-0.270422
162	0	-0.270422
163	0	-0.270422
164	0	-0.270422
165	0	-0.270422
166	0	0.660771
167	0	0.660771
168	0	0.660771
169	0	0.660771
170	0	0.660771
171	0	0.76652
172	0	0.76652
173	0	0.76652
174	0	0.76652
175	0	0.76652
176	0	0.76652
177	0	0.76652
178	0	0.93266
179	0	0.955193
180	0	0.955193
181	0	0.955193
182	0	0.955193
183	0	0.955193
184	0	0.395721
185	0	0.395721
186	0	0.395721
187	0	0.395721
188	0	0.395721
189	0	0.395721
190	0	0.395721
191	0	0.395721
192	0	0.395721
193	0	0.395721
194	0	0.142736
195	0	0.142736
196	0	0.142736
197	0	0.142736
198	0	0.142736
199	0	0.142736
200	0	1.61007
201	0	1.61007
202	0	1.61007
203	0	0.734337
204	0	0.734337
205	0	0.734337
206	0	0.734337
207	0	0.734337
208	0	0.734337
209	0	0.734337
210	0	1.50152
211	0	1.50152
212	0	0.712883
213	0	0.712883
214	0	0.712883
215	0	0.712883
216	0	0.712883
217	0	0.712883
218	0	0.712883
219	0	0.327626
220	0	0.327626
221	0	0.327626
222	0	0.327626
223	0	0.327626
224	0	0.327626
225	0	1.01961
226	0	1.01961
227	0	1.01961
228	0	1.01961
229	0	1.01961
230	0	0.534178
231	0	0.534178
232	0	0.534178
233	0	0.534178
234	0	0.534178
235	0	0.05196
236	0	0.05196
237	0	0.05196
238	0	0.05196
239	0	0.05196
240	0	0.05196
241	0	0.05196
242	0	0.05196
243	0	0.05196
244	0	0.05196
245	0	0.05196
246	0	0.05196
247	0	0.05196
248	0	0.05196
249	0	0.05196
250	0	0.575875
251	0	0.575875
252	0	1.12616
253	0	1.12616
254	0	1.87562
255	0	1.87562
256	0	1.87562
257	0	0.169527
258	0	0.169527
259	0	0.169527
260	0	0.169527
261	0	0.169527
262	0	0.169527
263	0	0.169527
264	0	0.169527
265	0	0.397443
266	0	1.91308
267	0	0.992136
268	0	0.992136
269	0	0.992136
270	0	0.992136
271	0	0.992136
272	0	0.992136
273	0	0.992136
274	0	0.992136
275	0	0.992136
276	0	0.992136
277	0	0.992136
278	0	1.417
279	0	1.82265
280	0	1.57661
281	0	1.67678
282	0	1.67678
283	0	0.0201184
284	0	0.0201184
285	0	0.0201184
286	0	0.0201184
287	0	0.0201184
288	0	0.0201184
289	0	0.0201184
290	0	0.0201184
291	0	0.0201184
292	0	0.0201184
293	0	0.0201184
294	0	0.0201184
295	0	1.0769
296	0	1.0769
297	0	1.0769
298	0	1.0769
299	0	1.0769
300	0	1.0769
301	0	1.0769
302	0	1.98693
303	0	1.98693
304	0	0.796316
305	0	0.366489
306	0	0.366489
307	0	0.366489
308	0	0.366489
309	0	0.366489
310	0	0.366489
311	0	0.366489
312	0	0.366489
313	0	0.366489
314	0	0.366489
315	0	0.366489
316	0	0.366489
317	0	0.478011
318	0	0.478011
319	0	0.35417
320	0	0.35417
321	0	0.35417
322	0	0.35417
323	0	0.35417
324	0	1.53007
325	0	1.53007
326	0	1.53007
327	0	1.53007
328	0	1.53007
329	0	1.53007
330	0	0.606562
331	0	0.606562
332	0	0.269634
333	0	0.269634
334	0	0.269634
335	0	0.269634
336	0	0.269634
337	0	0.269634
338	0	0.269634
339	0	1.97038
340	0	1.97038
341	0	0.60816
342	0	0.60816
343	0	0.60816
344	0	0.60816
345	0	0.937294
346	0	0.937294
347	0	0.937294
348	0	1.31698
349	0	1.31698
350	0	1.47998
351	0	1.56108
352	0	1.56108
353	0	1.84284
354	0	1.84284
355	0	1.84284
356	0	1.84284
357	0	1.17667
358	0	1.17667
359	0	0.768336
360	0	0.768336
361	0	0.768336
362	0	0.768336
363	0	0.768336
364	0	0.768336
365	0	0.26592
366	0	0.26592
367	0	0.26592
368	0	0.26592
369	0	0.26592
370	0	0.26592
371	0	1.29489
372	0	1.65888
373	0	1.65888
374	0	1.65888
375	0	1.65888
376	0	1.65888
377	0	0.720276
378	0	0.720276
379	0	0.982495
380	0	1.53902
381	0	0.669251
382	0	0.669251
383	0	1.50278
384	0	1.50278
385	0	1.50278
386	0	1.50278
387	0	1.50278
388	0	1.50278
389	0	1.40116
390	0	1.40116
391	0	1.40116
392	0	1.40116
393	1	1.37341
394	1	1.37341
395	1	1.446
396	1	1.446
397	1	1.446
398	1	1.446
399	1	1.446
400	1	1.446
401	1	1.446
402	1	0.0364112
403	1	0.752193
404	1	0.752193
405	1	0.752193
406	1	0.752193
407	1	0.752193
408	1	0.752193
409	1	1.36317
410	1	1.36317
411	1	1.36317
412	1	1.36317
413	1	1.36317
414	1	1.56718
415	1	1.56718
416	1	2.24035
417	1	1.59385
418	1	1.59385
419	1	1.54054
420	1	1.54054
421	1	0.185103
422	1	0.185103
423	1	0.185103
424	1	0.185103
425	1	0.185103
426	1	0.185103
427	1	0.185103
428	1	0.185103
429	1	1.72926
430	1	1.60667
431	1	0.208997
432	1	0.208997
433	1	0.208997
434	1	0.208997
435	1	0.516333
436	1	0.516333
437	1	1.55978
438	1	1.55978
439	1	2.06767
440	1	0.951608
441	1	0.951608
442	1	0.951608
443	1	0.951608
444	1	0.951608
445	1	0.951608
446	1	0.951608
447	1	0.951608
448	1	0.951608
449	1	0.951608
450	1	0.690324
451	1	0.690324
452	1	0.690324
453	1	0.690324
454	1	0.690324
455	1	0.690324
456	1	0.690324
457	1	0.690324
458	1	0.690324
459	1	0.806519
460	1	0.806519
461	1	1.26693
462	1	1.26693
463	1	1.26693
464	1	1.26693
465	1	2.3241
466	1	2.3241
467	1	0.826062
468	1	1.41908
469	1	1.40346
470	1	1.40346
471	1	0.489548
472	1	0.742352
473	1	0.742352
474	1	0.406393
475	1	0.406393
476	1	0.406393
477	1	0.406393
478	1	0.406393
479	1	1.57238
480	1	1.52223
481	1	1.52223
482	1	1.69342
483	1	1.45084
484	1	1.07728
485	1	0.0856176
486	1	0.0856176
487	1	0.0856176
488	1	1.64729
489	1	1.64729
490	1	1.64729
491	1	1.64729
492	1	1.64729
493	1	1.64729
494	1	1.02033
495	1	1.02033
496	1	1.65555
497	1	1.65555
498	1	1.13027
499	1	1.31675
500	1	1.31675
501	1	1.31675
502	1	1.31675
503	1	1.31675
504	1	1.31675
505	1	1.48228
506	1	1.48228
507	1	0.714703
508	1	0.714703
509	1	1.77878
510	1	1.77878
511	1	2.21983
512	1	0.710333
513	1	1.45344
514	1	1.48771
515	1	1.48771
516	1	1.48771
517	1	1.48771
518	1	1.48771
519	1	1.05368
520	1	1.05368
521	1	1.05368
522	1	-0.241601
523	1	-0.241601
524	1	1.4316
525	1	1.4316
526	1	1.4316
527	1	1.4316
528	1	1.4316
529	1	1.10295
530	1	1.10295
531	1	1.10295
532	1	1.10295
533	1	1.10295
534	1	1.10295
535	1	1.10295
536	1	1.10295
537	1	1.73708
538	1	1.73708
539	1	1.73708
540	1	1.73708
541	1	1.73708
542	1	1.09849
543	1	1.09849
544	1	0.92775
545	1	0.92775
546	1	0.92775
547	1	1.27912
548	1	1.27912
549	1	1.27912
550	1	2.14995
551	1	1.42029
552	1	1.42029
553	1	1.42029
554	1	1.42029
555	1	1.42029
556	1	1.42029
557	1	1.42029
558	1	1.42029
559	1	1.51759
560	1	1.51759
561	1	0.660771
562	1	0.660771
563	1	0.660771
564	1	2.44268
565	1	0.523896
566	1	0.523896
567	1	0.523896
568	1	0.523896
569	1	0.523896
570	1	0.523896
571	1	0.523896
572	1	0.523896
573	1	1.07769
574	1	1.27207
575	1	1.27207
576	1	1.27207
577	1	1.27207
578	1	1.27207
579	1	1.27207
580	1	1.27207
581	1	1.27207
582	1	1.27207
583	1	1.27207
584	1	1.27207
585	1	1.27207
586	1	1.94449
587	1	1.94449
588	1	1.94449
589	1	1.94449
590	1	1.08222
591	1	1.08222
592	1	1.08222
593	1	1.08222
594	1	1.08222
595	1	1.06919
596	1	1.03753
597	1	1.03753
598	1	1.03753
599	1	1.03753
600	1	1.03753
601	1	1.03753
602	1	1.03753
603	1	1.03753
604	1	1.03753
605	1	0.76652
606	1	1.52909
607	1	1.52909
608	1	1.52909
609	1	1.52909
610	1	1.53077
611	1	1.53077
612	1	1.53077
613	1	1.53077
614	1	1.53077
615	1	1.22202
616	1	0.955193
617	1	0.955193
618	1	0.955193
619	1	0.955193
620	1	1.44088
621	1	1.44088
622	1	1.44088
623	1	1.44088
624	1	1.07137
625	1	1.07137
626	1	1.46871
627	1	1.15947
628	1	1.15947
629	1	1.15947
630	1	1.15947
631	1	1.15947
632	1	1.15947
633	1	1.15947
634	1	1.15947
635	1	1.15947
636	1	1.15947
637	1	1.15947
638	1	1.15947
639	1	0.395721
640	1	0.395721
641	1	0.600879
642	1	0.600879
643	1	0.600879
644	1	0.600879
645	1	0.600879
646	1	0.600879
647	1	0.600879
648	1	0.600879
649	1	0.600879
650	1	0.600879
651	1	2.1457
652	1	1.08348
653	1	1.08348
654	1	1.08348
655	1	1.08348
656	1	1.08348
657	1	1.08348
658	1	1.61007
659	1	0.602423
660	1	0.602423
661	1	1.44536
662	1	1.44536
663	1	1.38808
664	1	1.38808
665	1	1.38808
666	1	1.38808
667	1	1.38808
668	1	0.327626
669	1	0.327626
670	1	0.327626
671	1	0.327626
672	1	0.327626
673	1	1.1627
674	1	1.48813
675	1	1.48813
676	1	1.48813
677	1	1.48813
678	1	2.08588
679	1	1.50324
680	1	1.50324
681	1	1.29511
682	1	2.08474
683	1	1.12616
684	1	1.12616
685	1	1.12616
686	1	1.87562
687	1	1.87562
688	1	1.87562
689	1	1.28379
690	1	1.28379
691	1	1.28379
692	1	1.28379
693	1	1.28379
694	1	1.28379
695	1	1.28379
696	1	0.169527
697	1	1.02601
698	1	1.02601
699	1	1.02601
700	1	1.02601
701	1	1.61703
702	1	0.853485
703	1	0.853485
704	1	0.853485
705	1	0.853485
706	1	0.853485
707	1	0.853485
708	1	0.853485
709	1	0.397443
710	1	0.397443
711	1	0.397443
712	1	0.397443
713	1	0.397443
714	1	0.397443
715	1	0.397443
716	1	0.397443
717	1	0.397443
718	1	0.397443
719	1	0.397443
720	1	1.98927
721	1	0.992136
722	1	0.378319
723	1	0.378319
724	1	0.378319
725	1	0.378319
726	1	0.378319
727	1	1.67678
728	1	1.67678
729	1	1.67678
730	1	1.31219
731	1	1.31219
732	1	1.56723
733	1	1.56723
734	1	1.56723
735	1	1.56723
736	1	1.8953
737	1	1.8953
738	1	1.8953
739	1	1.8953
740	1	1.8953
741	1	1.8953
742	1	1.8953
743	1	1.0769
744	1	0.661667
745	1	0.661667
746	1	0.661667
747	1	0.661667
748	1	0.661667
749	1	0.661667
750	1	0.661667
751	1	0.264242
752	1	0.264242
753	1	0.264242
754	1	0.264242
755	1	0.264242
756	1	0.264242
757	1	0.264242
758	1	0.264242
759	1	0.264242
760	1	0.264242
761	1	0.264242
762	1	0.264242
763	1	0.264242
764	1	0.886167
765	1	0.886167
766	1	0.886167
767	1	0.886167
768	1	0.886167
769	1	0.886167
770	1	0.886167
771	1	0.886167
772	1	0.886167
773	1	0.886167
774	1	0.796316
775	1	0.796316
776	1	0.796316
777	1	0.796316
778	1	0.796316
779	1	0.796316
780	1	0.796316
781	1	0.796316
782	1	0.796316
783	1	0.796316
784	1	0.796316
785	1	0.366489
786	1	2.22717
787	1	2.22717
788	1	2.22717
789	1	1.2422
790	1	1.2422
791	1	1.2422
792	1	0.35417
793	1	0.35417
794	1	0.35417
795	1	2.58859
796	1	1.11739
797	1	1.11739
798	1	1.11739
799	1	0.739215
800	1	0.739215
801	1	0.739215
802	1	0.739215
803	1	0.739215
804	1	0.739215
805	1	0.739215
806	1	1.41832
807	1	1.41832
808	1	0.269634
809	1	0.269634
810	1	0.269634
811	1	1.60065
812	1	1.60065
813	1	1.60065
814	1	1.60065
815	1	0.866168
816	1	0.866168
817	1	0.866168
818	1	0.866168
819	1	1.97038
820	1	1.97038
821	1	1.3229
822	1	0.60816
823	1	0.60816
824	1	0.60816
825	1	0.60816
826	1	0.60816
827	1	0.904275
828	1	0.904275
829	1	0.904275
830	1	0.904275
831	1	0.904275
832	1	0.937294
833	1	1.56108
834	1	1.56108
835	1	1.39823
836	1	1.39823
837	1	1.39823
838	1	1.39823
839	1	1.39823
840	1	1.39823
841	1	1.39823
842	1	1.21817
843	1	1.21817
844	1	1.21817
845	1	0.665092
846	1	0.665092
847	1	0.665092
848	1	0.665092
849	1	0.665092
850	1	0.665092
851	1	0.665092
852	1	0.665092
853	1	0.665092
854	1	0.665092
855	1	0.665092
856	1	1.47156
857	1	0.962351
858	1	1.80556
859	1	1.80556
860	1	1.80556
861	1	1.80556
862	1	1.80556
863	1	1.80556
864	1	0.768336
865	1	1.71637
866	1	1.69817
867	1	1.69817
868	1	1.69817
869	1	0.691869
870	1	0.691869
871	1	0.816306
872	1	0.816306
873	1	0.816306
874	1	0.816306
875	1	0.816306
876	1	0.816306
877	1	0.816306
878	1	0.816306
879	1	0.816306
880	1	0.816306
881	1	0.816306
882	1	0.816306
883	1	0.816306
884	1	1.29489
885	1	1.29489
886	1	1.65888
887	1	1.60903
888	1	1.60903
889	1	1.45455
890	1	0.720276
891	1	0.720276
892	1	0.720276
893	1	0.720276
894	1	0.720276
895	1	0.720276
896	1	0.720276
897	1	0.720276
898	1	0.720276
899	1	1.71672
900	1	1.71672
901	1	1.71672
902	1	1.71672
903	1	1.71672
904	1	1.32864
905	1	1.32864
906	1	1.32864
907	1	1.31522
908	1	1.31522
909	1	1.31522
910	1	1.31522
911	1	1.31522
912	1	1.31522
913	1	1.31522
914	1	1.31522
915	1	1.31522
916	1	1.31522
917	1	1.31522
918	1	1.48522
919	1	1.48522
920	1	1.48522
921	1	1.48522
922	1	1.48522
923	1	1.69195
924	1	1.69195
925	1	1.55101
926	1	1.55101
927	1	0.663096
928	1	0.663096
929	1	1.19923
930	1	1.19923
931	1	1.19923
932	1	1.19923
933	1	1.27115
934	1	1.27115
935	1	1.27115
936	1	1.27115
937	1	1.27115
938	1	1.27115
939	1	1.27115
940	1	1.27115
941	1	1.27115
942	1	1.27115
943	1	1.27115
944	1	0.982495
945	1	0.982495
946	1	0.982495
947	1	0.982495
948	1	0.982495
949	1	0.982495
950	1	0.982495
951	1	1.43823
952	1	1.43823
953	1	1.43823
954	1	1.43823
955	1	1.43823
956	1	1.43823
957	1	1.43823
958	1	1.43823
959	1	1.43823
960	1	1.0762
961	1	1.0762
962	1	1.0762
963	1	1.0762
964	1	1.0762
965	1	1.0762
966	1	1.0762
967	1	1.0762
968	1	1.53902
969	1	1.53902
970	1	1.89424
971	1	1.36615
972	1	1.34631
973	1	1.34631
974	1	1.34631
975	1	1.34631
976	1	1.34631
977	1	1.34631
978	1	1.34631
979	1	1.34631
980	1	1.34631
981	1	1.34631
982	1	1.34631
983	1	1.34631
984	1	1.59035
985	1	1.59035
986	1	1.59035
987	1	0.669251
988	1	0.669251
989	1	0.669251
990	1	1.40116
991	1	1.40116
992	1	1.96948
993	1	1.96948
994	1	1.96948
995	1	1.96948
996	1	1.96948
997	2	2.1
998	2	2.1
999	2	1.446
1000	2	0.752193
1001	2	0.752193
1002	2	1.54054
1003	2	1.54054
1004	2	1.54054
1005	2	1.54054
1006	2	1.54054
1007	2	1.54054
1008	2	1.54054
1009	2	1.54054
1010	2	1.54054
1011	2	1.82425
1012	2	1.82425
1013	2	1.82425
1014	2	1.82425
1015	2	1.82425
1016	2	1.82425
1017	2	1.82425
1018	2	1.82425
1019	2	0.185103
1020	2	1.72926
1021	2	1.72926
1022	2	1.72926
1023	2	1.72926
1024	2	1.72926
1025	2	1.669
1026	2	1.669
1027	2	1.4625
1028	2	1.4625
1029	2	1.4625
1030	2	1.4625
1031	2	1.4625
1032	2	1.4625
1033	2	1.4625
1034	2	1.4625
1035	2	1.4625
1036	2	1.15861
1037	2	1.60061
1038	2	1.60061
1039	2	1.60061
1040	2	2.0826
1041	2	2.0826
1042	2	2.0826
1043	2	2.0826
1044	2	2.0826
1045	2	2.0826
1046	2	2.0826
1047	2	2.0826
1048	2	2.0826
1049	2	1.93308
1050	2	1.93308
1051	2	2.3046
1052	2	1.94921
1053	2	1.94921
1054	2	1.94921
1055	2	1.94921
1056	2	1.94921
1057	2	1.94921
1058	2	1.94921
1059	2	1.94921
1060	2	1.94921
1061	2	1.94921
1062	2	1.27179
1063	2	1.27179
1064	2	1.27179
1065	2	1.27179
1066	2	2.21744
1067	2	2.21744
1068	2	0.492938
1069	2	0.492938
1070	2	0.492938
1071	2	0.492938
1072	2	0.492938
1073	2	0.492938
1074	2	0.492938
1075	2	0.492938
1076	2	0.492938
1077	2	0.492938
1078	2	0.492938
1079	2	0.492938
1080	2	0.492938
1081	2	0.826062
1082	2	1.41908
1083	2	0.489548
1084	2	1.7126
1085	2	1.75797
1086	2	1.75797
1087	2	1.41631
1088	2	1.41631
1089	2	1.41631
1090	2	1.87558
1091	2	1.87558
1092	2	1.87558
1093	2	1.87558
1094	2	1.87558
1095	2	1.87558
1096	2	1.87558
1097	2	1.52223
1098	2	1.87802
1099	2	1.87802
1100	2	1.87802
1101	2	1.64729
1102	2	1.64729
1103	2	1.02033
1104	2	1.02033
1105	2	1.02033
1106	2	1.02033
1107	2	1.02033
1108	2	1.02033
1109	2	1.65555
1110	2	0.762907
1111	2	0.762907
1112	2	0.762907
1113	2	0.762907
1114	2	0.762907
1115	2	0.762907
1116	2	0.762907
1117	2	0.762907
1118	2	0.762907
1119	2	1.31675
1120	2	1.31675
1121	2	1.99976
1122	2	1.99976
1123	2	1.69015
1124	2	2.41776
1125	2	0.710333
1126	2	0.710333
1127	2	0.710333
1128	2	0.710333
1129	2	0.710333
1130	2	0.710333
1131	2	1.513
1132	2	1.48771
1133	2	1.48771
1134	2	0.681794
1135	2	0.681794
1136	2	0.681794
1137	2	0.681794
1138	2	0.681794
1139	2	0.681794
1140	2	0.681794
1141	2	0.681794
1142	2	1.4834
1143	2	1.4834
1144	2	1.4834
1145	2	1.4834
1146	2	1.4834
1147	2	1.10295
1148	2	1.09849
1149	2	1.09849
1150	2	1.09849
1151	2	1.09849
1152	2	1.78811
1153	2	0.92775
1154	2	1.39115
1155	2	1.39115
1156	2	1.39115
1157	2	1.39115
1158	2	1.42029
1159	2	2.03042
1160	2	0.943502
1161	2	0.943502
1162	2	2.44268
1163	2	0.523896
1164	2	1.60152
1165	2	1.82599
1166	2	1.82599
1167	2	1.82599
1168	2	1.82599
1169	2	1.82599
1170	2	1.82599
1171	2	1.82599
1172	2	1.82599
1173	2	1.82599
1174	2	1.82599
1175	2	1.82599
1176	2	1.82599
1177	2	1.79044
1178	2	1.79044
1179	2	1.79044
1180	2	1.79044
1181	2	1.79044
1182	2	2.0479
1183	2	2.0479
1184	2	2.0479
1185	2	2.0479
1186	2	2.0479
1187	2	2.0479
1188	2	1.4818
1189	2	0.574789
1190	2	0.574789
1191	2	0.574789
1192	2	0.574789
1193	2	0.574789
1194	2	0.574789
1195	2	1.17296
1196	2	1.17296
1197	2	1.17296
1198	2	1.17296
1199	2	2.15474
1200	2	2.15474
1201	2	2.15474
1202	2	1.471
1203	2	1.471
1204	2	1.471
1205	2	1.471
1206	2	1.471
1207	2	1.471
1208	2	1.471
1209	2	1.71464
1210	2	1.71464
1211	2	1.71464
1212	2	1.71464
1213	2	1.52909
1214	2	1.52909
1215	2	1.52909
1216	2	1.52909
1217	2	1.52909
1218	2	1.32496
1219	2	1.32496
1220	2	1.87562
1221	2	1.87562
1222	2	2.42188
1223	2	1.22202
1224	2	1.22202
1225	2	1.22202
1226	2	0.727798
1227	2	0.727798
1228	2	1.44088
1229	2	1.44088
1230	2	1.44088
1231	2	1.44088
1232	2	2.02252
1233	2	2.02252
1234	2	1.46871
1235	2	1.52128
1236	2	1.52128
1237	2	1.52128
1238	2	1.97936
1239	2	1.97936
1240	2	1.97936
1241	2	1.97936
1242	2	1.97936
1243	2	1.97936
1244	2	1.97936
1245	2	1.97936
1246	2	1.97936
1247	2	1.97936
1248	2	0.600879
1249	2	0.602423
1250	2	0.602423
1251	2	0.602423
1252	2	1.54663
1253	2	1.54663
1254	2	2.19518
1255	2	2.02895
1256	2	2.39883
1257	2	1.38808
1258	2	1.38808
1259	2	1.38808
1260	2	1.38808
1261	2	0.712883
1262	2	0.327626
1263	2	1.34294
1264	2	1.34294
1265	2	1.1627
1266	2	1.48813
1267	2	1.48813
1268	2	1.48813
1269	2	1.48813
1270	2	1.29511
1271	2	0.575875
1272	2	0.575875
1273	2	0.575875
1274	2	0.575875
1275	2	0.575875
1276	2	0.575875
1277	2	0.575875
1278	2	1.02601
1279	2	1.02601
1280	2	1.02601
1281	2	1.02601
1282	2	1.02601
1283	2	1.02601
1284	2	1.02601
1285	2	1.02601
1286	2	0.853485
1287	2	0.397443
1288	2	0.273509
1289	2	0.273509
1290	2	0.273509
1291	2	0.273509
1292	2	0.273509
1293	2	0.273509
1294	2	0.273509
1295	2	0.273509
1296	2	0.273509
1297	2	0.889582
1298	2	0.889582
1299	2	0.889582
1300	2	0.889582
1301	2	0.889582
1302	2	0.378319
1303	2	0.378319
1304	2	0.378319
1305	2	0.378319
1306	2	1.7653
1307	2	1.7653
1308	2	1.7653
1309	2	1.57661
1310	2	1.57661
1311	2	1.7586
1312	2	1.7586
1313	2	1.67678
1314	2	2.28381
1315	2	2.28381
1316	2	1.09986
1317	2	0.77257
1318	2	0.77257
1319	2	0.77257
1320	2	0.77257
1321	2	0.77257
1322	2	0.77257
1323	2	0.77257
1324	2	0.77257
1325	2	0.77257
1326	2	0.77257
1327	2	0.478011
1328	2	0.478011
1329	2	1.2422
1330	2	1.2422
1331	2	1.2422
1332	2	1.2422
1333	2	0.35417
1334	2	0.35417
1335	2	1.53007
1336	2	1.53007
1337	2	1.53007
1338	2	1.53007
1339	2	0.606562
1340	2	0.606562
1341	2	0.606562
1342	2	0.606562
1343	2	0.606562
1344	2	0.606562
1345	2	1.47725
1346	2	1.47725
1347	2	1.47725
1348	2	1.47725
1349	2	1.47725
1350	2	1.47725
1351	2	2.31904
1352	2	1.41832
1353	2	1.9093
1354	2	1.9093
1355	2	1.9093
1356	2	1.9093
1357	2	1.60065
1358	2	1.60065
1359	2	1.89363
1360	2	0.866168
1361	2	0.866168
1362	2	0.866168
1363	2	2.33839
1364	2	1.3229
1365	2	1.3229
1366	2	1.3229
1367	2	1.3229
1368	2	1.3229
1369	2	1.3229
1370	2	0.937294
1371	2	1.31698
1372	2	1.31698
1373	2	1.31698
1374	2	1.31698
1375	2	1.56108
1376	2	1.56108
1377	2	1.56108
1378	2	1.56108
1379	2	1.56108
1380	2	1.56108
1381	2	1.84284
1382	2	1.84284
1383	2	1.84284
1384	2	1.84284
1385	2	1.73152
1386	2	1.17667
1387	2	1.17667
1388	2	1.17667
1389	2	1.17667
1390	2	1.17667
1391	2	1.17667
1392	2	1.39823
1393	2	1.39823
1394	2	1.39823
1395	2	1.39823
1396	2	1.39823
1397	2	1.21817
1398	2	1.21817
1399	2	1.21817
1400	2	1.21817
1401	2	1.21817
1402	2	1.47156
1403	2	1.47156
1404	2	1.47156
1405	2	1.47156
1406	2	1.47156
1407	2	1.47156
1408	2	1.14165
1409	2	1.71637
1410	2	1.71637
1411	2	1.71637
1412	2	1.70579
1413	2	1.70579
1414	2	1.70579
1415	2	1.7496
1416	2	1.7496
1417	2	1.52471
1418	2	1.29489
1419	2	1.19984
1420	2	1.19984
1421	2	1.19984
1422	2	1.19984
1423	2	1.99415
1424	2	1.83626
1425	2	1.64571
1426	2	1.64571
1427	2	1.64571
1428	2	1.64571
1429	2	1.64571
1430	2	1.64571
1431	2	1.31522
1432	2	1.31522
1433	2	1.31522
1434	2	1.31522
1435	2	1.31522
1436	2	1.84389
1437	2	2.02899
1438	2	2.02899
1439	2	1.60184
1440	2	1.78842
1441	2	2.55132
1442	2	0.982495
1443	2	0.982495
1444	2	0.982495
1445	2	0.982495
1446	2	1.43823
1447	2	2.27234
1448	2	1.34631
1449	2	1.65056
1450	2	1.65056
1451	2	1.65056
1452	2	1.65056
1453	2	1.65056
1454	2	1.84786
1455	2	1.84786
1456	2	1.84786
1457	2	1.84786
1458	2	1.84786
1459	2	0.333964
1460	2	0.333964
1461	2	0.333964
1462	2	0.333964
1463	2	0.333964
1464	2	0.669251
1465	2	0.669251
1466	2	0.669251
1467	2	0.669251
1468	2	0.669251
1469	2	1.71797
1470	2	1.71797
1471	2	1.40116
1472	2	1.40116
1473	3	1.05558
1474	3	1.37341
1475	3	1.92151
1476	3	1.92151
1477	3	1.92151
1478	3	1.92151
1479	3	1.11525
1480	3	2.33897
1481	3	2.33897
1482	3	2.33897
1483	3	2.33897
1484	3	1.9959
1485	3	1.9959
1486	3	1.9959
1487	3	2.33063
1488	3	1.56718
1489	3	2.24035
1490	3	2.24035
1491	3	2.24035
1492	3	2.24035
1493	3	1.36456
1494	3	1.36456
1495	3	1.36456
1496	3	1.36456
1497	3	1.36456
1498	3	1.36456
1499	3	1.36456
1500	3	1.36456
1501	3	1.36456
1502	3	1.36456
1503	3	1.36456
1504	3	0.719983
1505	3	1.23979
1506	3	2.20524
1507	3	1.57993
1508	3	1.57993
1509	3	1.57993
1510	3	1.72926
1511	3	0.516333
1512	3	0.516333
1513	3	0.516333
1514	3	0.516333
1515	3	0.516333
1516	3	0.516333
1517	3	0.516333
1518	3	0.516333
1519	3	0.516333
1520	3	0.516333
1521	3	0.516333
1522	3	0.516333
1523	3	0.516333
1524	3	0.516333
1525	3	1.67964
1526	3	1.67964
1527	3	1.67964
1528	3	1.67964
1529	3	1.67964
1530	3	1.67964
1531	3	1.67964
1532	3	1.53795
1533	3	1.53795
1534	3	1.53795
1535	3	1.53795
1536	3	1.53795
1537	3	2.23237
1538	3	2.23237
1539	3	2.23237
1540	3	2.23237
1541	3	2.23237
1542	3	2.34324
1543	3	1.40346
1544	3	1.40346
1545	3	2.12274
1546	3	2.12274
1547	3	2.12274
1548	3	2.12274
1549	3	0.742352
1550	3	0.742352
1551	3	0.742352
1552	3	0.742352
1553	3	2.82143
1554	3	2.82143
1555	3	1.71464
1556	3	1.71464
1557	3	1.71464
1558	3	3.01891
1559	3	1.7126
1560	3	1.38569
1561	3	1.38569
1562	3	1.38569
1563	3	1.38569
1564	3	1.38569
1565	3	1.38569
1566	3	1.38569
1567	3	1.38569
1568	3	1.89242
1569	3	1.89242
1570	3	1.52223
1571	3	1.52223
1572	3	1.52223
1573	3	1.52223
1574	3	1.52223
1575	3	1.52223
1576	3	1.52223
1577	3	1.52223
1578	3	1.52223
1579	3	1.52223
1580	3	1.45084
1581	3	1.45084
1582	3	1.45084
1583	3	1.45084
1584	3	1.45084
1585	3	1.45084
1586	3	1.45084
1587	3	1.07728
1588	3	1.02033
1589	3	1.02033
1590	3	1.02033
1591	3	1.13027
1592	3	1.13027
1593	3	1.13027
1594	3	1.13027
1595	3	0.762907
1596	3	0.762907
1597	3	1.48228
1598	3	0.714703
1599	3	0.714703
1600	3	0.714703
1601	3	0.714703
1602	3	0.714703
1603	3	2.43241
1604	3	2.43241
1605	3	2.43241
1606	3	1.99976
1607	3	2.05017
1608	3	1.08182
1609	3	1.08182
1610	3	1.08182
1611	3	1.08182
1612	3	1.08182
1613	3	1.08182
1614	3	1.08182
1615	3	1.08182
1616	3	1.08182
1617	3	1.08182
1618	3	1.08182
1619	3	1.08182
1620	3	2.11141
1621	3	1.36235
1622	3	1.36235
1623	3	1.05368
1624	3	1.05368
1625	3	1.05368
1626	3	1.05368
1627	3	2.49134
1628	3	2.49134
1629	3	2.49134
1630	3	2.49134
1631	3	2.49134
1632	3	2.49134
1633	3	2.49134
1634	3	2.49134
1635	3	2.0357
1636	3	2.0357
1637	3	2.0357
1638	3	2.0357
1639	3	2.0357
1640	3	2.0357
1641	3	2.0357
1642	3	2.0357
1643	3	2.0357
1644	3	2.0357
1645	3	2.0357
1646	3	2.0357
1647	3	2.0357
1648	3	2.0357
1649	3	2.0357
1650	3	1.89292
1651	3	1.89292
1652	3	1.89292
1653	3	1.89292
1654	3	1.89292
1655	3	0.92775
1656	3	2.14995
1657	3	1.79337
1658	3	2.228
1659	3	1.51759
1660	3	0.660771
1661	3	1.89425
1662	3	1.89425
1663	3	1.89425
1664	3	1.89425
1665	3	1.89425
1666	3	1.89425
1667	3	1.89425
1668	3	1.89425
1669	3	1.89425
1670	3	1.89425
1671	3	0.943502
1672	3	1.91474
1673	3	2.59812
1674	3	2.59812
1675	3	2.59812
1676	3	2.59812
1677	3	1.08222
1678	3	1.08222
1679	3	1.06919
1680	3	1.06919
1681	3	1.06919
1682	3	1.06919
1683	3	0.835757
1684	3	0.835757
1685	3	0.835757
1686	3	0.835757
1687	3	1.27522
1688	3	1.27522
1689	3	1.27522
1690	3	1.27522
1691	3	1.30045
1692	3	1.30045
1693	3	1.89459
1694	3	1.89459
1695	3	1.16134
1696	3	1.16134
1697	3	1.16134
1698	3	1.16134
1699	3	1.16134
1700	3	1.16134
1701	3	1.16134
1702	3	1.16134
1703	3	1.16134
1704	3	1.16134
1705	3	1.07137
1706	3	1.07137
1707	3	1.07137
1708	3	1.07137
1709	3	1.07137
1710	3	2.46985
1711	3	2.46985
1712	3	2.06792
1713	3	2.06792
1714	3	1.52128
1715	3	1.52128
1716	3	1.52128
1717	3	2.86036
1718	3	2.1457
1719	3	1.08348
1720	3	2.17781
1721	3	2.17781
1722	3	0.602423
1723	3	2.30537
1724	3	2.30537
1725	3	2.30537
1726	3	1.4297
1727	3	1.4297
1728	3	1.4297
1729	3	1.4297
1730	3	1.4297
1731	3	0.712883
1732	3	0.712883
1733	3	0.712883
1734	3	2.62255
1735	3	2.62255
1736	3	2.05737
1737	3	2.05737
1738	3	2.05737
1739	3	2.05737
1740	3	2.05737
1741	3	2.05737
1742	3	2.05737
1743	3	2.05737
1744	3	2.51513
1745	3	1.64022
1746	3	1.64022
1747	3	1.99801
1748	3	1.99801
1749	3	1.73954
1750	3	1.73954
1751	3	1.73954
1752	3	1.73954
1753	3	1.73954
1754	3	1.73954
1755	3	1.73954
1756	3	1.73954
1757	3	2.39644
1758	3	2.39644
1759	3	1.98927
1760	3	1.98927
1761	3	1.98927
1762	3	1.33908
1763	3	1.33908
1764	3	2.09288
1765	3	1.82265
1766	3	1.82265
1767	3	1.86883
1768	3	1.86883
1769	3	1.86883
1770	3	1.86883
1771	3	1.86883
1772	3	1.86883
1773	3	2.49271
1774	3	1.31219
1775	3	1.31219
1776	3	1.31219
1777	3	1.31219
1778	3	1.31219
1779	3	1.31219
1780	3	1.56723
1781	3	1.56723
1782	3	1.56723
1783	3	1.56723
1784	3	2.32587
1785	3	2.32587
1786	3	2.32587
1787	3	2.32587
1788	3	2.32587
1789	3	1.46502
1790	3	1.46502
1791	3	1.20959
1792	3	1.20959
1793	3	2.39742
1794	3	1.68591
1795	3	1.68591
1796	3	1.68591
1797	3	1.66619
1798	3	1.49078
1799	3	1.49078
1800	3	1.49078
1801	3	1.7621
1802	3	1.7621
1803	3	1.7621
1804	3	0.35417
1805	3	2.55492
1806	3	2.55492
1807	3	2.55492
1808	3	1.41988
1809	3	1.41988
1810	3	1.52347
1811	3	1.52347
1812	3	1.52347
1813	3	1.52347
1814	3	1.52347
1815	3	1.52347
1816	3	1.52347
1817	3	2.31981
1818	3	2.31981
1819	3	2.31981
1820	3	2.31981
1821	3	2.31981
1822	3	2.28019
1823	3	2.28019
1824	3	1.88816
1825	3	1.88816
1826	3	1.88816
1827	3	1.88816
1828	3	1.57792
1829	3	1.57792
1830	3	2.28997
1831	3	2.28997
1832	3	2.28997
1833	3	2.28997
1834	3	2.28997
1835	3	2.28997
1836	3	2.28997
1837	3	1.84065
1838	3	2.50023
1839	3	2.50023
1840	3	2.50023
1841	3	2.33839
1842	3	2.33839
1843	3	2.33839
1844	3	0.904275
1845	3	0.904275
1846	3	0.937294
1847	3	0.962351
1848	3	0.962351
1849	3	0.962351
1850	3	0.962351
1851	3	0.962351
1852	3	1.69817
1853	3	1.45455
1854	3	1.45455
1855	3	1.45455
1856	3	1.45455
1857	3	1.45455
1858	3	1.45455
1859	3	1.83626
1860	3	1.83626
1861	3	1.35084
1862	3	1.35084
1863	3	1.35084
1864	3	1.35084
1865	3	1.35084
1866	3	1.35084
1867	3	1.35084
1868	3	1.84389
1869	3	1.84389
1870	3	1.84389
1871	3	1.5744
1872	3	1.5744
1873	3	1.5744
1874	3	1.5744
1875	3	1.5744
1876	3	1.5744
1877	3	1.13311
1878	3	1.13311
1879	3	1.13311
1880	3	1.13311
1881	3	1.13311
1882	3	1.13311
1883	3	1.13311
1884	3	1.13311
1885	3	0.663096
1886	3	2.6203
1887	4	1.63087
1888	4	1.63087
1889	4	1.63087
1890	4	1.63087
1891	4	1.63087
1892	4	1.63087
1893	4	2.22405
1894	4	1.37341
1895	4	2.82687
1896	4	1.446
1897	4	1.38062
1898	4	1.38062
1899	4	1.38062
1900	4	1.38062
1901	4	1.38062
1902	4	1.38062
1903	4	1.38062
1904	4	1.38062
1905	4	1.38062
1906	4	1.9959
1907	4	1.21225
1908	4	1.21225
1909	4	1.21225
1910	4	1.21225
1911	4	1.21225
1912	4	1.21225
1913	4	1.21225
1914	4	1.21225
1915	4	1.21225
1916	4	1.21225
1917	4	1.21225
1918	4	1.21225
1919	4	1.21225
1920	4	1.21225
1921	4	0.924167
1922	4	0.924167
1923	4	0.924167
1924	4	0.924167
1925	4	0.924167
1926	4	0.924167
1927	4	0.924167
1928	4	0.924167
1929	4	0.924167
1930	4	1.56718
1931	4	2.24035
1932	4	2.24035
1933	4	2.24035
1934	4	0.719983
1935	4	0.719983
1936	4	0.719983
1937	4	0.719983
1938	4	0.719983
1939	4	1.23979
1940	4	1.23979
1941	4	1.23979
1942	4	1.23979
1943	4	1.23979
1944	4	1.23979
1945	4	1.59385
1946	4	1.59385
1947	4	0.185103
1948	4	0.185103
1949	4	2.86573
1950	4	1.57993
1951	4	1.57993
1952	4	1.57993
1953	4	1.60667
1954	4	1.60667
1955	4	1.60667
1956	4	2.5997
1957	4	2.7691
1958	4	2.7691
1959	4	1.39434
1960	4	2.17954
1961	4	2.17954
1962	4	2.17954
1963	4	2.17954
1964	4	1.76682
1965	4	1.76682
1966	4	1.76682
1967	4	0.806519
1968	4	0.806519
1969	4	0.806519
1970	4	0.806519
1971	4	0.806519
1972	4	0.806519
1973	4	1.7956
1974	4	1.7956
1975	4	1.7956
1976	4	1.7956
1977	4	1.42357
1978	4	1.40346
1979	4	1.40346
1980	4	1.40346
1981	4	2.57118
1982	4	1.39664
1983	4	1.39664
1984	4	1.39664
1985	4	1.39664
1986	4	1.39664
1987	4	1.39664
1988	4	1.39664
1989	4	1.39664
1990	4	1.39664
1991	4	1.39664
1992	4	1.50674
1993	4	1.50674
1994	4	1.50674
1995	4	1.50674
1996	4	1.71464
1997	4	1.97589
1998	4	1.45084
[truncated: 5,008 more rows]
